# Supplementary material for: Genetic determinants of proteomic aging
Source: NPJ Aging. 2025 Apr 26;11(1):30. doi: 10.1038/s41514-025-00205-4 (PMC12033249; doi:10.1038/s41514-025-00205-4)
Supplement: Supplementary file 2 — Supplementary Tables [file 41514_2025_205_MOESM2_ESM.xlsx]

## Sheet: Index
Table	Title	Description
ST1	Elastic Net coefficients in UK Biobank	Coefficients from the elastic net model of the proteins measured on the Olink platform. SHAP values were obtained for proteins with top 100 coefficients.
ST2	Top 20 SHAP proteins	Top 20 Olink proteins by SHAP values.
ST3	Top 20 SHAP cancer	Cancer-protein assocations derived from multivariable-adjusted Cox proportional hazards models for Top 20 Olink proteins by SHAP values. Adapted from data in Papier et al. 2024.
ST4	Phenotypic associations	Association of the proteomically predicted age and other age-related phenotypes.
ST5	Signals in UK Biobank	Details for the genome-wide significant signals from the GWAS analysis. Also shown are the cis- and trans-pQTL associations for each signal identified.
ST6	GWAS to Genes ranked gene list	GWAS to Genes (G2G) was applied to GWAS data. In total 162 genes were scored as potentially impacting proteomic age acceleration by at least one functional source. Headers denote: gene; gene name; chr: chromosome; start: TSS of gene; end: gene end; other high scoring genes: neighbouring genes with similar or higher scores; rank: gene rank based on score; G2G score: pipeline-assigned gene score; s…
ST7	LDSC results	Genetic correlations calculated using LDSC between proteomic age acceleration and other omics-based measures of aging.
ST8	Age-related look-ups	Specific SNP associations with other omics-based measures of aging.
ST9	Exome-wide analysis	Results of an exome-wide analysis for proteomic age acceleration performed in UK Biobank.
ST10	SNP look-ups	Hypothesis-free examination of the associations of the three reported signals with phenotypes across the FinnGen data portal, Open Targets, and the GWAS Catalog.
ST11	Mendelian randomisation	Results of Mendelian randomisation analyses to identify possible causes of accelerated proteomic aging.

## Sheet: ST1 Elastic Net coef. in UKB
Supplementary Table 1. Coefficients from the elastic net model of the proteins measured on the Olink platform. SHAP values were obtained for proteins with top 100 coefficients.
Protein	Elastic net data			Univariate Model data
	Coeff.	Absolute Coeff.	Absolute Coeff. Rank	Beta	P-value	Eta2	Eta rank	Mean absolute SHAP value
itgav	2.066	2.066	1	9.88241	0	0.05607	135	0.439
scarf2	2.02	2.02	2	10.3847	0	0.21426	5	1.078
ptprn2	-1.588	1.588	3	1.46758	9.5e-48	0.00452	707	0.602
ltbp2	1.527	1.527	4	10.1241	0	0.27328	2	0.99
egfr	-1.428	1.428	5	-7.62759	0	0.03098	268	0.467
eng	-1.416	1.416	6	-1.12856	3.36e-09	0.00073	1010	0.386
robo1	-1.38	1.38	7	1.29322	2.18e-21	0.00191	871	0.396
eda2r	1.338	1.338	8	9.0655	0	0.34859	1	1.057
cxcl17	1.334	1.334	9	5.4758	0	0.17358	10	0.908
ccdc80	1.312	1.312	10	7.50526	0	0.16862	11	0.57
podxl2	-1.267	1.267	11	-2.56751	9.27e-107	0.01016	543	0.463
mog	1.263	1.263	12	5.17672	0	0.06204	118	0.641
efemp1	1.157	1.157	13	8.31256	0	0.15833	13	0.391
col6a3	-1.156	1.156	14	4.51695	0	0.05799	129	0.677
crim1	-1.152	1.152	15	8.94929	0	0.06786	107	0.224
l1cam	1.15	1.15	16	4.15901	5.02e-298	0.02844	293	0.359
chrdl1	1.086	1.086	17	9.02654	0	0.19393	7	0.375
itgb5	0.97	0.97	18	3.46267	0	0.03354	247	0.16
cdon	-0.967	0.967	19	-2.49	1.28e-90	0.00862	580	0.26
gfap	0.942	0.942	20	5.59492	0	0.14754	16	0.381
cd93	-0.9	0.9	21	2.84945	8.37e-148	0.0147	468	0.283
wnt9a	0.895	0.895	22	9.89737	0	0.18344	8	0.343
sema7a	0.891	0.891	23	3.50178	7.24e-193	0.01832	402	0.311
rgmb	-0.885	0.885	24	2.86725	2.96e-118	0.0112	526	0.536
tnfrsf14	-0.828	0.828	25	4.32407	0	0.03494	235	0.041
gfra1	-0.819	0.819	26	6.64863	0	0.0777	84	0.331
cdcp1	0.8	0.8	27	5.65958	0	0.20996	6	0.647
gdf15	0.783	0.783	28	6.6672	0	0.22827	4	0.453
crtac1	0.776	0.776	29	6.77096	0	0.08807	64	0.335
nrcam	-0.77	0.77	30	1.81168	3.41e-54	0.00509	681	0.256
tnfsf13	0.753	0.753	31	8.18457	0	0.10195	44	0.281
pecam1	0.748	0.748	32	1.54987	3.95e-45	0.00422	726	0.19
mepe	-0.74	0.74	33	-2.65597	3.11e-89	0.0085	585	0.284
gas6	-0.732	0.732	34	1.3159	6.56e-24	0.00215	852	0.341
ptgds	0.728	0.728	35	5.01302	0	0.04506	183	0.439
tnfrsf11b	0.713	0.713	36	8.90199	0	0.15589	14	0.317
thbs2	-0.708	0.708	37	0.28836	0.001156	0.00022	1165	0.448
kit	-0.706	0.706	38	-4.76155	0	0.0401	201	0.248
agrp	-0.705	0.705	39	-0.49361	3.59e-15	0.0013	933	0.372
plaur	-0.701	0.701	40	5.81767	0	0.05954	123	0.337
bsg	-0.695	0.695	41	5.54499	3.51e-268	0.02546	319	0.144
ccn5	0.688	0.688	42	5.32342	0	0.09803	51	0.321
nell2	-0.687	0.687	43	1.11214	6.33e-22	0.00196	869	0.31
nefl	0.681	0.681	44	7.11982	0	0.24663	3	0.496
boc	-0.669	0.669	45	-2.81654	4.28e-86	0.00834	587	0.218
ckap4	-0.647	0.647	46	5.50564	0	0.04613	180	0.311
spint1	-0.645	0.645	47	0.80294	5.89e-10	0.00082	995	0.237
ca4	-0.642	0.642	48	-1.75467	4.78e-38	0.00349	764	0.147
omd	0.637	0.637	49	2.83683	0	0.03113	267	0.185
nbl1	-0.636	0.636	50	5.76913	0	0.04824	167	0.237
colec12	0.631	0.631	51	8.95685	0	0.1355	19	0.379
ager	-0.617	0.617	52	0.349	1.86e-05	0.00039	1099	0.369
fap	0.616	0.616	53	3.22293	9.35e-161	0.01521	455	0.258
hspg2	-0.613	0.613	54	6.53891	0	0.06455	115	0.182
adm	0.611	0.611	55	8.15996	0	0.13057	24	0.355
stc2	-0.595	0.595	56	-4.04247	2.52e-226	0.02172	365	0.267
npdc1	-0.587	0.587	57	6.07237	0	0.07699	87	0.179
scg2	-0.575	0.575	58	3.38603	2.18e-247	0.02362	345	0.116
cd83	-0.569	0.569	59	3.42864	2.38e-297	0.02851	292	0.239
b4gat1	0.566	0.566	60	2.79878	4e-98	0.00935	563	0.225
wif1	-0.563	0.563	61	0.07634	0.425283	1e-05	1381	0.343
cdh3	-0.563	0.563	62	-1.30012	8e-45	0.00415	731	0.305
ntf3	-0.563	0.563	63	-0.54284	7.55e-09	0.00071	1018	0.255
bcan	-0.557	0.557	64	-2.64768	1.19e-178	0.01725	425	0.21
acta2	0.553	0.553	65	6.14179	0	0.16255	12	0.261
txnrd1	0.543	0.543	66	0.68936	3.17e-22	0.002	867	0.327
pigr	-0.538	0.538	67	1.82198	2.61e-100	0.00969	558	0.193
tspan1	0.538	0.538	68	2.93783	0	0.0552	138	0.353
spon2	-0.537	0.537	69	3.714	0	0.03418	244	0.406
tnxb	-0.514	0.514	70	-3.77868	1.5e-186	0.01788	413	0.303
f11r	-0.5	0.5	71	0.2859	1.18e-06	0.0005	1074	0.33
notch3	0.497	0.497	72	5.72889	0	0.08023	77	0.16
ntrk2	0.496	0.496	73	4.87795	0	0.03129	265	0.247
pamr1	0.492	0.492	74	4.56861	0	0.03539	229	0.369
layn	0.491	0.491	75	6.29429	0	0.09611	55	0.236
erbb4	0.485	0.485	76	4.54718	7.12e-249	0.02378	341	0.248
il1r1	-0.484	0.484	77	2.79536	1.09e-80	0.00768	602	0.02
tgfbr2	0.476	0.476	78	5.97739	0	0.08443	71	0.339
megf9	0.476	0.476	79	-0.86003	5.91e-08	0.00062	1046	0.04
pear1	-0.473	0.473	80	-0.30434	0.03757	9e-05	1254	0.099
alcam	0.465	0.465	81	7.20717	0	0.03937	205	0.209
enpp2	-0.465	0.465	82	2.36525	1.93e-85	0.00803	592	0.087
sod2	-0.465	0.465	83	-0.61085	5.5e-12	0.00101	964	0.299
ccl11	0.464	0.464	84	4.78856	0	0.06977	103	0.301
lepr	0.463	0.463	85	2.43746	2.95e-124	0.01187	514	0.163
dcn	0.461	0.461	86	10.4534	0	0.11864	31	0.176
relt	-0.458	0.458	87	4.9989	0	0.04169	197	0.098
tafa5	-0.453	0.453	88	4.06431	0	0.04324	193	0.188
ctsv	-0.45	0.45	89	-5.22779	0	0.09882	50	0.381
klk8	-0.447	0.447	90	-0.51104	9.63e-08	0.00063	1042	0.193
prtg	-0.446	0.446	91	2.1425	1.31e-58	0.00548	667	0.125
hsd11b1	-0.445	0.445	92	-1.10403	6.7e-43	0.00401	738	0.207
tnfrsf13b	0.444	0.444	93	3.10053	3.58e-226	0.02165	368	0.15
adgre2	0.441	0.441	94	5.94734	0	0.05867	127	0.276
ada2	-0.439	0.439	95	3.68944	0	0.04946	160	0.158
cd1c	-0.438	0.438	96	-4.97534	2.01e-300	0.02867	290	0.204
icam3	0.437	0.437	97	2.31644	3.43e-74	0.00695	623	0.066
nid1	-0.436	0.436	98	1.63553	4.07e-79	0.00751	606	0.156
angpt2	-0.434	0.434	99	2.73063	8.55e-236	0.02241	361	0.226
epha1	0.43	0.43	100	3.16107	5.41e-243	0.02322	350	0.491
cntn1	0.429	0.429	101	2.42088	3.95e-91	0.00857	581
afp	0.428	0.428	102	2.31922	0	0.0486	164
pik3ip1	0.426	0.426	103	7.99682	0	0.10069	46
glod4	0.425	0.425	104	0.4221	5.18e-06	0.00044	1088
il17d	0.424	0.424	105	7.17076	0	0.12375	29
tnfsf13b	-0.424	0.424	106	2.86651	2.6e-134	0.01271	496
gpnmb	-0.424	0.424	107	4.06651	8.72e-262	0.02575	316
plxnb3	0.418	0.418	108	0.2298	0.001178	0.00022	1166
plau	0.417	0.417	109	4.14311	5.15e-296	0.02834	294
clec5a	0.417	0.417	110	4.52855	0	0.03592	225
faslg	-0.416	0.416	111	-3.54827	0	0.03504	233
art3	-0.413	0.413	112	-0.6169	1.8e-10	0.00086	988
robo2	-0.412	0.412	113	5.00867	2.41e-278	0.02643	311
il18bp	0.411	0.411	114	5.81173	0	0.0659	111
spink1	-0.41	0.41	115	3.34743	0	0.03981	204
lama4	-0.406	0.406	116	1.08516	4.89e-28	0.00255	821
adamts13	-0.406	0.406	117	-3.59249	3.08e-143	0.01354	486
cr2	-0.405	0.405	118	-2.07933	5.32e-193	0.01842	401
klk6	0.402	0.402	119	1.79643	1.16e-61	0.00581	657
adamts15	-0.402	0.402	120	0.88508	1.51e-36	0.0034	768
dlk1	0.4	0.4	121	2.85824	0	0.0524	145
ptprm	0.398	0.398	122	3.88971	4.48e-180	0.01731	424
dsc2	0.397	0.397	123	5.2436	0	0.06459	114
grn	-0.394	0.394	124	3.49078	1.34e-147	0.0142	471
wfdc2	0.392	0.392	125	5.99488	0	0.13367	21
hyou1	-0.391	0.391	126	3.03167	1.91e-93	0.00879	577
tyro3	-0.39	0.39	127	0.33663	0.003856	0.00018	1179
bcl2l11	0.384	0.384	128	1.79453	4e-123	0.01179	516
adamts16	0.381	0.381	129	6.50291	0	0.08981	62
dpt	0.38	0.38	130	9.10071	0	0.14643	18
lypd3	-0.38	0.38	131	-2.47107	1.09e-139	0.01343	488
cntn5	0.378	0.378	132	2.25272	2.28e-147	0.01408	473
cd163	-0.378	0.378	133	2.92222	0	0.03338	250
thbs4	-0.376	0.376	134	2.47152	1.6e-278	0.02666	306
pgf	0.375	0.375	135	8.39011	0	0.10227	42
ada	-0.373	0.373	136	0.81963	1.11e-18	0.00164	888
pdgfra	-0.372	0.372	137	5.0492	0	0.0404	199
prelp	0.371	0.371	138	9.15227	0	0.09371	59
fgf5	0.37	0.37	139	6.71733	0	0.10379	40
tnfrsf21	0.366	0.366	140	4.6319	0	0.03202	262
ebi3_il27	0.365	0.365	141	5.11443	0	0.04991	156
mfge8	-0.363	0.363	142	1.09924	7.68e-48	0.00448	712
ca12	-0.363	0.363	143	1.57476	4.95e-53	0.00501	687
cd99	0.362	0.362	144	7.98991	0	0.04918	161
spp1	-0.361	0.361	145	3.84099	0	0.06358	117
dcbld2	0.361	0.361	146	5.47274	0	0.07542	89
tbcc	-0.357	0.357	147	0.00095	0.981547	0	1411
chgb	0.357	0.357	148	3.5605	0	0.04353	192
fabp4	-0.356	0.356	149	2.51408	0	0.05035	155
epha2	0.356	0.356	150	6.98674	0	0.09698	53
cd99l2	-0.355	0.355	151	2.35985	7.3e-70	0.00662	631
slitrk2	0.354	0.354	152	1.17366	8.12e-47	0.00434	721
igf1r	0.352	0.352	153	7.55383	0	0.05301	144
smad5	0.352	0.352	154	6.30221	0	0.0334	249
apom	-0.351	0.351	155	-1.60348	1.7e-42	0.00395	740
igsf8	-0.351	0.351	156	2.98435	2.73e-171	0.0164	436
cxcl12	-0.351	0.351	157	0.64833	1.6e-14	0.00128	935
siglec7	0.346	0.346	158	5.34641	0	0.04777	171
ca14	-0.345	0.345	159	-3.27533	2.21e-307	0.02918	287
flt4	0.345	0.345	160	1.63821	3.23e-65	0.00615	649
scly	-0.342	0.342	161	-0.22475	0.00084	0.00024	1152
cd274	-0.339	0.339	162	2.24755	2.73e-116	0.0112	527
cxcl16	-0.337	0.337	163	5.22555	0	0.03086	269
nfasc	0.334	0.334	164	7.4309	0	0.09459	58
klk14	-0.334	0.334	165	-0.37373	1.6e-07	0.00058	1055
c4bpb	0.334	0.334	166	2.52999	5.08e-208	0.01988	386
cant1	0.33	0.33	167	3.37438	3.43e-95	0.00909	573
f9	0.328	0.328	168	5.2851	1.6e-214	0.02051	379
spon1	-0.326	0.326	169	6.55728	0	0.09774	52
crhbp	0.326	0.326	170	3.74849	6.14e-236	0.02262	357
flt3lg	0.322	0.322	171	5.70082	0	0.07836	80
ogn	0.32	0.32	172	5.1978	0	0.10428	39
lrp1	0.319	0.319	173	5.51495	0	0.04313	194
ccn3	0.319	0.319	174	7.1879	0	0.13454	20
mln	0.319	0.319	175	2.60784	0	0.1165	33
ceacam1	0.318	0.318	176	-0.04044	0.805192	0	1412
cdhr2	0.316	0.316	177	2.15835	0	0.05913	125
cpa1	0.316	0.316	178	0.61212	6.2e-29	0.00261	816
matn3	-0.316	0.316	179	0.86751	1.57e-16	0.00146	919
pla2g15	-0.315	0.315	180	2.62215	2.64e-104	0.00992	553
col1a1	0.314	0.314	181	1.55858	2.31e-32	0.00294	795
ephb6	-0.312	0.312	182	1.49096	2.82e-44	0.00417	729
clec4a	-0.311	0.311	183	-0.98289	8.89e-25	0.00225	845
amigo2	-0.309	0.309	184	0.28767	0.048764	8e-05	1267
rspo1	0.306	0.306	185	4.113	0	0.04079	198
dtx3	0.304	0.304	186	9.9135	0	0.12477	28
cd8a	-0.301	0.301	187	-1.38361	2.53e-98	0.00929	566
ncan	-0.297	0.297	188	-0.6374	2.39e-14	0.00123	940
prok1	-0.297	0.297	189	-2.99401	0	0.06863	105
icoslg	-0.297	0.297	190	-0.02188	0.900285	0	1413
fcrl2	0.295	0.295	191	2.0016	7.47e-197	0.01875	399
cd209	0.294	0.294	192	1.39669	2.39e-58	0.00548	668
cxcl14	0.292	0.292	193	3.15725	0	0.07331	94
timp1	0.291	0.291	194	5.16247	0	0.04444	186
plat	0.29	0.29	195	3.72133	0	0.08569	69
ctsf	0.289	0.289	196	3.38797	0	0.03703	219
tnfrsf12a	-0.289	0.289	197	6.07339	0	0.10223	43
notch1	0.287	0.287	198	3.19877	1.1e-52	0.00489	695
comp	0.287	0.287	199	5.5756	0	0.07323	95
megf10	-0.286	0.286	200	1.01277	1.46e-33	0.0031	784
p4hb	-0.285	0.285	201	1.36261	1.62e-58	0.00554	663
crlf1	0.284	0.284	202	-4.46678	3.3e-284	0.0271	300
ubac1	-0.283	0.283	203	0.52606	3.33e-08	0.00065	1034
msra	0.283	0.283	204	0.11027	0.015745	0.00012	1228
il15	-0.282	0.282	205	1.00425	2.76e-23	0.0021	857
ncr1	0.279	0.279	206	2.22056	1.03e-134	0.01293	493
galnt7	-0.278	0.278	207	-1.70028	3.95e-26	0.00239	831
mmp12	0.276	0.276	208	4.66605	0	0.14721	17
lefty2	0.275	0.275	209	2.93015	0	0.04659	177
angptl1	-0.274	0.274	210	2.60829	5e-113	0.01094	529
tfpi	0.274	0.274	211	3.89938	1.2404104944356e-311	0.0299	279
bag3	-0.273	0.273	212	1.03065	5.12e-36	0.00336	771
mdk	-0.273	0.273	213	2.27177	3.27e-279	0.02674	305
efna4	-0.273	0.273	214	5.43852	0	0.05726	131
folr2	0.272	0.272	215	3.32041	9.82e-202	0.01917	393
col4a1	-0.272	0.272	216	1.1813	3.81e-47	0.00441	715
pcdh1	0.27	0.27	217	5.50855	2.02e-279	0.02656	309
dpp4	-0.269	0.269	218	2.0714	1.08e-73	0.00712	618
smoc2	-0.268	0.268	219	3.42425	0	0.03515	232
tmsb10	0.266	0.266	220	1.08448	7.2e-142	0.01358	484
sparcl1	0.265	0.265	221	3.04108	1.1e-140	0.01345	487
lpo	-0.261	0.261	222	-0.58824	2.66e-24	0.00227	841
ephb4	-0.261	0.261	223	3.64243	1.21e-167	0.01587	446
nptxr	-0.261	0.261	224	-0.00564	0.953226	0	1414
reg1a	-0.26	0.26	225	2.81119	0	0.03781	214
ret	-0.26	0.26	226	-3.30367	0	0.03549	227
sorcs2	0.259	0.259	227	6.22225	0	0.09997	48
lrrc25	-0.258	0.258	228	1.82556	5.81e-105	0.01006	547
esm1	0.257	0.257	229	2.82207	1.5e-200	0.01923	391
aarsd1	0.255	0.255	230	1.22535	5.06e-96	0.00919	570
folr1	-0.254	0.254	231	5.70706	0	0.05465	139
nppc	-0.254	0.254	232	0.07154	0.307841	2e-05	1355
lilrb4	-0.251	0.251	233	3.96585	0	0.06379	116
fyb1	0.251	0.251	234	0.04989	0.166614	4e-05	1314
il5ra	0.25	0.25	235	1.61128	6.05e-160	0.01535	453
osmr	0.249	0.249	236	6.55457	0	0.03468	237
gp1ba	0.248	0.248	237	-0.68842	2.23e-11	0.00096	971
ppp1r2	0.247	0.247	238	0.22342	6.95e-08	0.00062	1047
lamp2	-0.247	0.247	239	-3.18581	1.87e-77	0.00758	604
erp44	0.246	0.246	240	1.94191	1.95e-52	0.00496	691
agrn	-0.246	0.246	241	4.42174	0	0.04879	163
siae	-0.246	0.246	242	1.29584	1.14e-74	0.00707	619
ptn	0.245	0.245	243	4.00101	0	0.08225	73
st6gal1	-0.244	0.244	244	4.39415	0	0.03434	242
ccl28	0.243	0.243	245	1.65888	1.56e-189	0.01826	405
mansc1	0.242	0.242	246	1.54172	4.73e-37	0.00342	766
il3ra	-0.242	0.242	247	0.23243	0.03053	0.0001	1240
scamp3	0.242	0.242	248	0.33449	7.13e-18	0.00158	896
nme3	-0.24	0.24	249	-0.77062	5.82e-08	0.00062	1048
clec1a	-0.24	0.24	250	2.74756	4.02e-160	0.01562	449
matn2	-0.239	0.239	251	2.97116	3.37e-157	0.01504	461
blmh	-0.237	0.237	252	0.52468	3.51e-07	0.00054	1060
ptx3	-0.236	0.236	253	0.15011	0.02641	0.0001	1241
siglec6	0.236	0.236	254	1.73457	5.1e-69	0.00648	639
omg	0.235	0.235	255	0.07366	0.13489	5e-05	1300
dag1	0.235	0.235	256	0.85752	3.09e-35	0.00324	776
snap29	-0.233	0.233	257	0.02149	0.555254	1e-05	1382
wars	0.233	0.233	258	2.52707	3.33e-188	0.01804	408
mcam	0.233	0.233	259	5.60514	0	0.07222	99
f3	0.231	0.231	260	7.96774	0	0.09648	54
cradd	0.231	0.231	261	0.21541	1.17e-06	0.00051	1069
acp5	-0.227	0.227	262	3.89664	0	0.0328	257
igf2r	0.225	0.225	263	5.1206	4.63e-306	0.02929	285
lag3	0.225	0.225	264	4.25537	0	0.06085	120
s100a11	0.225	0.225	265	1.6567	1.23e-128	0.01239	504
angpt1	0.224	0.224	266	0.49435	1.17e-35	0.00331	774
ambp	-0.22	0.22	267	10.0606	0	0.09044	61
tnfsf10	-0.22	0.22	268	1.33894	2.14e-26	0.00237	835
klk10	-0.219	0.219	269	1.27539	6.04e-54	0.00507	682
ptprf	0.217	0.217	270	3.81328	9.86e-252	0.02383	340
dpep2	-0.216	0.216	271	0.94729	4.28e-16	0.00141	922
nucb2	-0.216	0.216	272	2.12581	7.25e-132	0.01253	502
cpm	-0.215	0.215	273	2.57684	1.31e-188	0.01801	412
adgre5	0.215	0.215	274	5.52356	0	0.05882	126
casp8	0.214	0.214	275	0.79137	4.02e-51	0.00477	698
nrp2	0.213	0.213	276	5.54821	0	0.05098	152
vasn	0.212	0.212	277	2.59956	8.98e-100	0.00966	559
lxn	0.211	0.211	278	0.20516	3.62e-05	0.00037	1105
ntrk3	0.21	0.21	279	5.35739	1.77164765091599e-312	0.02965	283
scgb1a1	0.21	0.21	280	2.7508	0	0.04816	169
havcr1	0.209	0.209	281	4.32162	0	0.17741	9
adgrg1	0.208	0.208	282	2.75002	0	0.08043	76
plpbp	-0.208	0.208	283	-0.00874	0.857713	0	1415
fabp5	-0.208	0.208	284	0.42803	1.87e-19	0.00172	882
hgf	-0.207	0.207	285	3.3746	0	0.03305	253
sema3f	0.206	0.206	286	4.58488	0	0.03177	263
max	-0.205	0.205	287	-0.44795	1.19e-43	0.00417	730
calb1	0.205	0.205	288	3.43559	0	0.04431	188
tnfrsf19	-0.204	0.204	289	5.93478	0	0.07261	96
susd2	0.204	0.204	290	5.13413	0	0.04646	179
col9a1	-0.203	0.203	291	2.34058	4.62e-242	0.02323	349
lbr	-0.203	0.203	292	0.46182	1.65e-22	0.00201	865
wwp2	0.203	0.203	293	-0.35947	4.92e-09	0.00073	1011
cdh2	0.202	0.202	294	6.11247	0	0.10696	38
hbq1	-0.202	0.202	295	-0.30937	9.77e-09	0.00069	1022
qpct	-0.202	0.202	296	1.57701	1.82e-36	0.00337	769
entpd6	-0.201	0.201	297	2.86163	1.49e-122	0.01193	513
gfra3	0.201	0.201	298	4.7394	0	0.03524	231
tnfrsf4	0.2	0.2	299	4.04372	0	0.04802	170
arsa	0.2	0.2	300	1.42501	2.66e-81	0.00772	600
fstl3	0.199	0.199	301	6.41227	0	0.1003	47
mmp3	-0.199	0.199	302	0.7454	1.99e-27	0.0025	826
myoc	-0.198	0.198	303	3.50971	0	0.05167	149
sez6l	-0.198	0.198	304	3.3077	2.52e-176	0.01684	432
klk4	0.198	0.198	305	3.41205	0	0.09601	56
clmp	-0.197	0.197	306	8.51814	0	0.07853	79
hpcal1	0.195	0.195	307	-0.26185	5.09e-09	0.00072	1013
eno2	0.195	0.195	308	0.15628	0.001955	0.0002	1176
cd5	-0.194	0.194	309	1.46366	4.64e-54	0.00505	685
ggt5	-0.194	0.194	310	4.14351	4e-181	0.01749	419
ifngr1	0.193	0.193	311	5.96076	1.12814806766656e-313	0.02989	280
mia	-0.193	0.193	312	2.07159	8.53e-118	0.01122	525
eif4g1	-0.192	0.192	313	0.11521	0.000437	0.00026	1148
csf1	0.192	0.192	314	3.98021	1.5e-254	0.02428	336
htra2	-0.192	0.192	315	0.00514	0.924138	0	1416
dab2	0.191	0.191	316	0.05072	0.086597	6e-05	1288
cd160	-0.191	0.191	317	1.22171	7.31e-68	0.00635	645
ccl27	0.191	0.191	318	3.38033	0	0.08758	66
ly6d	0.191	0.191	319	3.76485	0	0.04	202
ctsl	0.191	0.191	320	6.32025	0	0.04708	174
cd200	-0.19	0.19	321	3.72597	5.36e-197	0.01891	397
clec14a	-0.19	0.19	322	4.3986	0	0.03841	211
marco	0.189	0.189	323	5.3232	0	0.03995	203
mcfd2	-0.189	0.189	324	0.47484	3.8e-10	0.00084	993
fam3c	0.189	0.189	325	6.07207	0	0.06698	110
spint2	-0.188	0.188	326	2.24219	7.87e-171	0.0163	437
klk11	0.188	0.188	327	3.07463	8.1e-176	0.01696	429
psme1	0.187	0.187	328	0.41222	3.19e-06	0.00047	1080
itga5	-0.185	0.185	329	5.18008	0	0.03676	221
scg3	-0.184	0.184	330	0.36337	0.000206	0.00029	1129
igfbp2	0.184	0.184	331	2.0274	0	0.03858	210
tnfsf11	0.184	0.184	332	-1.82552	5.97e-259	0.02485	328
tinagl1	0.184	0.184	333	7.73226	0	0.06038	122
lep	-0.183	0.183	334	0.88583	1.47e-154	0.01479	466
clec4g	0.182	0.182	335	0.0656	0.507845	1e-05	1383
efna1	-0.182	0.182	336	4.44694	0	0.03115	266
reg1b	0.182	0.182	337	2.1657	1.62344161011439e-315	0.02983	281
tgfbr3	-0.182	0.182	338	2.75469	1.1e-156	0.01482	465
erbb2	-0.182	0.182	339	2.7695	1.72e-103	0.00984	555
lta4h	-0.181	0.181	340	1.62545	1.15e-198	0.01889	398
ccl2	-0.181	0.181	341	1.70893	5.89e-165	0.01595	444
sirt2	-0.18	0.18	342	-0.22136	4.11e-09	0.00074	1007
mzb1	-0.18	0.18	343	0.54768	3.64e-18	0.0016	890
mpo	0.18	0.18	344	0.91664	1.08e-39	0.00369	751
igfbp4	0.18	0.18	345	5.11339	0	0.11081	37
serpinb9	-0.179	0.179	346	-0.45456	6.83e-06	0.00043	1091
ccl25	0.178	0.178	347	3.42247	0	0.05807	128
gp2	0.178	0.178	348	0.80187	2.66e-90	0.00887	576
icam1	0.178	0.178	349	3.96478	4.11e-287	0.02761	298
dner	0.178	0.178	350	-1.759	3.19e-43	0.00404	735
xg	-0.178	0.178	351	5.9718	0	0.07973	78
itgb7	-0.177	0.177	352	0.81039	1.54e-29	0.00268	809
pilra	0.177	0.177	353	3.58574	0	0.04677	175
pag1	-0.177	0.177	354	-0.12151	0.039461	9e-05	1255
cd58	-0.177	0.177	355	0.95975	4.35e-07	0.00054	1061
gcnt1	0.177	0.177	356	3.86604	0	0.03533	230
islr2	-0.176	0.176	357	-0.43918	1.47e-06	0.00051	1070
cd46	0.175	0.175	358	4.1064	5.57e-279	0.02687	302
dars1	0.175	0.175	359	0.02606	0.570262	1e-05	1384
dkk3	0.174	0.174	360	6.87671	0	0.08762	65
creg1	0.174	0.174	361	1.71239	6.91e-89	0.00857	582
pklr	0.174	0.174	362	0.19084	0.000132	0.00031	1120
cdc37	-0.173	0.173	363	-0.12603	0.001438	0.00022	1167
cd79b	-0.173	0.173	364	2.75348	6.20546451176606e-321	0.03038	272
tff1	0.172	0.172	365	2.56238	0	0.08208	74
cela3a	-0.171	0.171	366	0.22577	9.4e-05	0.00032	1118
txndc15	-0.17	0.17	367	0.73111	2.11e-09	0.00076	1003
ptprs	-0.17	0.17	368	-0.68144	3.83e-07	0.00054	1062
igfbp6	0.17	0.17	369	5.14036	0	0.04835	166
tcn2	-0.169	0.169	370	3.00768	9.14e-168	0.0159	445
paep	-0.168	0.168	371	-1.82142	0	0.12524	27
b4galt1	-0.168	0.168	372	3.69275	4.02e-212	0.02024	381
hspa1a	-0.168	0.168	373	0.16741	0.000267	0.00028	1134
fam3b	-0.167	0.167	374	2.77931	1.16e-185	0.01788	414
ccn1	0.167	0.167	375	1.97816	0	0.04521	182
drg2	0.166	0.166	376	0.04048	0.491986	1e-05	1385
ppy	0.166	0.166	377	1.35757	0	0.0386	209
acy1	0.164	0.164	378	0.65715	5.17e-38	0.00352	762
csf3	-0.164	0.164	379	-0.69861	3.21e-24	0.00223	846
pspn	-0.163	0.163	380	-0.37286	8.65e-28	0.00254	822
fxn	-0.163	0.163	381	0.07259	0.108321	5e-05	1301
prss8	0.162	0.162	382	3.75582	0	0.05432	142
rrm2	-0.162	0.162	383	0.05862	0.38039	2e-05	1356
nt5c3a	0.161	0.161	384	0.32956	5.43e-18	0.00159	892
sez6l2	-0.161	0.161	385	0.80713	7.42e-09	0.00071	1019
cpb1	-0.16	0.16	386	0.64789	1.73e-30	0.00276	802
ereg	0.16	0.16	387	0.04546	0.279206	3e-05	1328
rab6a	0.159	0.159	388	-0.14463	0.040612	9e-05	1256
bid	0.158	0.158	389	0.16451	0.000784	0.00024	1153
gdf2	-0.158	0.158	390	1.19713	1.3e-38	0.00358	759
amy2a	0.157	0.157	391	0.91506	4.95e-38	0.00367	755
ncam2	-0.156	0.156	392	-1.59159	1.74e-40	0.00377	747
siglec10	0.156	0.156	393	3.25476	2e-252	0.02423	337
tymp	-0.156	0.156	394	0.2377	2.17e-06	0.00048	1079
stk11	-0.155	0.155	395	-0.00284	0.951039	0	1417
c1qtnf1	-0.155	0.155	396	2.34878	4.8e-209	0.01996	385
grap2	0.155	0.155	397	0.02612	0.313293	2e-05	1357
dsg3	-0.154	0.154	398	-2.63126	6.29e-163	0.01553	451
prss2	0.154	0.154	399	1.53383	5e-134	0.01277	495
treml2	0.154	0.154	400	-0.59181	1.71e-09	0.00077	1000
cfc1	0.153	0.153	401	1.67048	2.27e-120	0.01178	518
vta1	-0.153	0.153	402	-0.38684	6.51e-17	0.00147	916
st3gal1	-0.152	0.152	403	1.41874	6.38e-73	0.00695	624
dpy30	-0.152	0.152	404	1.27796	1.38e-128	0.01223	506
reg4	0.152	0.152	405	4.02832	0	0.08145	75
eps8l2	-0.152	0.152	406	4.52869	0	0.03927	206
cndp1	0.151	0.151	407	-0.65693	9.62e-20	0.00175	880
hs3st3b1	-0.151	0.151	408	0.71561	6.46e-16	0.00139	924
dpp6	0.151	0.151	409	2.46419	1.05e-144	0.01392	476
fis1	-0.15	0.15	410	0.29253	9.88e-12	0.00099	965
ece1	-0.15	0.15	411	1.04904	7.52e-28	0.0026	817
xcl1	-0.149	0.149	412	1.30912	1.43e-108	0.01028	539
selplg	0.149	0.149	413	1.60088	6.08e-36	0.00333	773
grpel1	0.149	0.149	414	0.97524	4.7e-71	0.00676	627
furin	0.149	0.149	415	3.55586	0	0.03453	238
fabp9	-0.149	0.149	416	-2.17352	6.59e-298	0.02857	291
cst5	0.149	0.149	417	2.93796	0	0.0519	147
kirrel2	-0.147	0.147	418	0.24077	0.005127	0.00017	1188
fkbp4	-0.147	0.147	419	-0.14464	0.057015	8e-05	1268
metap2	0.146	0.146	420	0.16494	0.003932	0.00018	1180
ssc5d	0.146	0.146	421	2.64976	6.58e-281	0.02679	303
ly96	0.146	0.146	422	2.63909	5.73e-180	0.01738	423
ipcef1	-0.145	0.145	423	-0.01145	0.758741	0	1418
icam5	-0.144	0.144	424	0.82089	5.93e-30	0.00274	807
ccl23	-0.143	0.143	425	2.87568	3.41e-290	0.02767	296
lap3	0.143	0.143	426	0.84703	7.47e-34	0.00318	782
lrrn1	-0.143	0.143	427	-1.67237	2.09e-86	0.00837	586
col18a1	0.143	0.143	428	8.48638	0	0.08524	70
tpsab1	0.143	0.143	429	1.56027	3.73e-138	0.0131	492
s100p	-0.142	0.142	430	2.00979	1.59e-247	0.02416	338
tgfb1	0.142	0.142	431	2.46305	1.17e-187	0.01782	415
yes1	-0.142	0.142	432	-0.00057	0.984533	0	1419
chmp1a	0.142	0.142	433	-0.01261	0.767883	0	1420
timp4	0.142	0.142	434	4.18165	0	0.057	132
setmar	0.142	0.142	435	3.3011	2.1e-213	0.02068	376
il1rl2	0.141	0.141	436	2.52154	8.66e-191	0.01863	400
angptl4	0.141	0.141	437	2.57052	8.39e-290	0.02767	297
kdr	-0.14	0.14	438	-2.3985	4.36e-78	0.00739	612
prcp	-0.14	0.14	439	3.69901	1.22e-305	0.02908	288
snx9	-0.14	0.14	440	0.17615	0.000259	0.00028	1135
enpp5	-0.139	0.139	441	-2.53664	3.18e-248	0.02368	344
igfbp1	-0.139	0.139	442	0.25888	2.13e-25	0.00228	840
trem2	0.139	0.139	443	4.2843	0	0.11332	36
vsir	-0.139	0.139	444	0.34998	1.04e-10	0.00089	982
spock1	0.139	0.139	445	3.85375	8.31e-197	0.01901	395
tnfrsf1a	0.139	0.139	446	6.01408	0	0.07165	100
axin1	-0.138	0.138	447	-0.09841	0.004259	0.00017	1189
itgam	-0.138	0.138	448	1.4762	8.79e-45	0.00418	728
il7r	-0.138	0.138	449	-0.52218	2.38e-17	0.00153	903
ggh	-0.138	0.138	450	1.47364	3.52e-56	0.00538	673
vwc2	0.137	0.137	451	3.91477	0	0.04899	162
cd74	-0.137	0.137	452	5.6566	0	0.08372	72
igsf3	-0.135	0.135	453	3.06164	6.11e-264	0.02541	320
lcn2	0.135	0.135	454	2.4224	1.14e-170	0.01685	431
calca	0.134	0.134	455	1.40443	2.59e-156	0.01511	458
ccl13	0.134	0.134	456	1.64122	7.13e-267	0.02533	323
chrdl2	-0.134	0.134	457	-2.00627	9.53e-236	0.02258	360
rp2	0.134	0.134	458	-0.00752	0.924247	0	1421
serpinb1	-0.132	0.132	459	-0.01106	0.764929	0	1422
mavs	-0.132	0.132	460	-0.05739	0.115871	5e-05	1302
usp8	0.132	0.132	461	-0.07671	0.029416	0.0001	1242
pdgfb	-0.132	0.132	462	0.30187	5.09e-15	0.0013	934
flt1	-0.132	0.132	463	3.17385	3.45e-97	0.00932	565
hspb6	0.132	0.132	464	6.61629	0	0.154	15
klrd1	0.132	0.132	465	3.53566	0	0.0557	136
mmp13	0.131	0.131	466	2.2333	5.28e-102	0.00997	549
ncs1	0.131	0.131	467	8.14203	0	0.11582	35
cd14	-0.131	0.131	468	2.23415	1.62e-165	0.01617	440
galnt2	-0.13	0.13	469	-0.99457	8.77e-15	0.00127	938
il10rb	-0.13	0.13	470	4.43348	0	0.03362	245
il18	0.13	0.13	471	1.26654	1.8e-70	0.0067	629
icam2	0.13	0.13	472	0.60748	4.41e-09	0.00072	1014
cd164	0.13	0.13	473	1.94689	2.45e-56	0.0053	675
s100a4	-0.129	0.129	474	-0.71127	8.75e-35	0.0032	779
f2r	0.129	0.129	475	0.44509	1.42e-14	0.00125	939
tgm2	-0.128	0.128	476	-0.01515	0.72936	0	1423
fst	0.128	0.128	477	2.70411	0	0.03712	218
nomo1	0.128	0.128	478	2.89411	1.07e-102	0.0098	556
pltp	-0.128	0.128	479	1.32797	2.36e-50	0.00468	701
pam	0.127	0.127	480	3.77385	1.68e-237	0.02259	359
npy	-0.126	0.126	481	1.40303	5.28e-178	0.01692	430
gp6	-0.126	0.126	482	-0.08077	0.033663	0.0001	1243
lrp11	0.126	0.126	483	3.93572	0	0.04021	200
mfap5	-0.126	0.126	484	2.34861	2.31e-213	0.0202	382
sncg	0.125	0.125	485	2.75749	0	0.07817	81
plin1	0.125	0.125	486	2.77863	7.86e-207	0.02031	380
smad1	0.125	0.125	487	-0.06092	0.137301	5e-05	1303
ahcy	0.124	0.124	488	0.97949	1.59e-91	0.00871	579
dapp1	0.124	0.124	489	0.05199	0.060433	8e-05	1269
epcam	-0.124	0.124	490	0.01681	0.624065	1e-05	1386
fgfr2	0.124	0.124	491	6.79615	0	0.04764	172
reg3a	0.124	0.124	492	2.84835	0	0.06468	113
thbd	-0.124	0.124	493	4.60627	0	0.03361	246
il1rl1	-0.124	0.124	494	1.1009	8.9e-55	0.00511	679
podxl	0.122	0.122	495	0.28942	0.188988	4e-05	1315
krt5	-0.122	0.122	496	-0.55405	2.27e-16	0.00147	917
tnfrsf10c	0.122	0.122	497	0.7247	1.17e-27	0.00252	823
cd302	0.122	0.122	498	6.69884	0	0.08965	63
amy2b	-0.121	0.121	499	0.67477	4.5e-21	0.00202	864
vwa1	-0.121	0.121	500	1.79529	2.69e-127	0.01209	508
rilp	-0.121	0.121	501	-0.01814	0.739733	0	1424
serpinb6	0.121	0.121	502	0.23073	3.47e-05	0.00036	1109
nadk	0.121	0.121	503	1.51899	1.17e-153	0.01471	467
pi3	0.121	0.121	504	0.91489	8.24e-51	0.00483	697
bag6	0.12	0.12	505	1.41646	5.01e-54	0.00517	677
ptk7	-0.12	0.12	506	0.48409	8.09e-08	0.00063	1043
chl1	-0.12	0.12	507	1.75595	6.97e-60	0.00563	660
fgfbp1	-0.12	0.12	508	0.63979	3.38e-10	0.00084	994
tbcb	0.12	0.12	509	0.02156	0.518773	1e-05	1387
cd2ap	-0.119	0.119	510	-0.0456	0.36986	2e-05	1358
ctsd	0.119	0.119	511	3.37191	0	0.03786	213
arg1	0.119	0.119	512	0.49773	3.63e-15	0.00132	930
tnf	-0.119	0.119	513	3.31025	3.95252516672997e-323	0.03153	264
traf2	0.118	0.118	514	0.15634	0.000764	0.00024	1154
slamf7	-0.118	0.118	515	0.47922	3.61e-17	0.00151	908
irak1	0.118	0.118	516	-0.03729	0.439295	1e-05	1388
cxcl9	0.118	0.118	517	3.59837	0	0.12554	26
nfatc3	-0.117	0.117	518	-0.03651	0.515767	1e-05	1389
ctsz	0.116	0.116	519	3.77155	9e-307	0.02934	284
diablo	0.116	0.116	520	-0.00648	0.830793	0	1425
cd300lg	0.116	0.116	521	2.54407	1.58e-182	0.01749	420
cdkn2d	-0.116	0.116	522	-0.04436	0.212538	3e-05	1329
ror1	0.116	0.116	523	4.99036	0	0.04953	159
flt3	-0.115	0.115	524	-2.8861	1.86e-151	0.01486	464
kynu	0.115	0.115	525	1.58316	8.2e-113	0.01066	532
dbi	-0.115	0.115	526	0.4476	3.13e-26	0.00239	832
uxs1	-0.115	0.115	527	-0.8646	1.31e-40	0.00387	744
gmpr	0.114	0.114	528	0.57466	2.43e-18	0.0016	891
thop1	-0.114	0.114	529	0.19759	0.058473	8e-05	1270
cd84	0.114	0.114	530	-0.91855	9.69e-18	0.00157	897
fetub	-0.113	0.113	531	-1.2887	2.55e-39	0.00364	757
vegfd	-0.113	0.113	532	0.51679	8.6e-09	0.0007	1021
inhbc	0.113	0.113	533	2.4823	4.27e-259	0.02482	330
cpvl	-0.113	0.113	534	0.81925	2.73e-24	0.00218	849
aplp1	-0.112	0.112	535	-0.25956	4.47e-05	0.00035	1110
vtcn1	-0.112	0.112	536	-1.6037	1.22e-50	0.00487	696
fcrl1	-0.112	0.112	537	0.20738	0.004556	0.00017	1190
mitd1	0.112	0.112	538	-0.01956	0.569735	1e-05	1390
vsig4	0.112	0.112	539	4.50872	0	0.07703	86
cga	-0.112	0.112	540	3.0711	0	0.13018	25
nrp1	0.112	0.112	541	3.26157	1.08e-165	0.01578	447
smpd1	-0.111	0.111	542	1.38595	1.61e-96	0.00916	571
itgb1bp2	-0.111	0.111	543	-0.09837	0.001183	0.00023	1161
ddc	0.111	0.111	544	0.97623	4.3e-46	0.00431	723
lypd8	-0.11	0.11	545	0.9819	1.68e-45	0.00436	718
il12a_il12b	-0.11	0.11	546	0.97678	4.72e-123	0.01182	515
c19orf12	-0.11	0.11	547	0.21769	2.33e-05	0.00039	1100
triap1	-0.11	0.11	548	0.77393	1.05e-49	0.00462	703
cxadr	-0.109	0.109	549	1.10869	3.13e-65	0.00618	648
lsp1	0.109	0.109	550	1.86359	1.85e-120	0.01153	523
ncam1	0.109	0.109	551	2.49926	1.79e-121	0.01156	522
klk1	0.108	0.108	552	0.31156	4.29e-32	0.00298	792
skap2	0.108	0.108	553	-0.08437	0.00746	0.00015	1206
fcrl5	-0.108	0.108	554	-0.36481	2.74e-10	0.00085	990
krt18	-0.108	0.108	555	0.99667	6.61e-147	0.01413	472
vps53	0.108	0.108	556	0.05602	0.191957	4e-05	1316
cd63	0.108	0.108	557	0.73786	1.04e-29	0.00275	803
tnfrsf11a	-0.107	0.107	558	4.18958	0	0.05777	130
adam22	0.107	0.107	559	2.50943	1.53e-157	0.01521	456
nmnat1	0.107	0.107	560	0.85247	1.38e-82	0.00791	597
cbln4	-0.107	0.107	561	-0.7066	8.17e-12	0.00098	967
gpa33	0.107	0.107	562	0.00279	0.910196	0	1426
sema4d	0.107	0.107	563	-0.74114	1.88e-11	0.00095	972
mme	-0.107	0.107	564	0.4412	3.57e-27	0.00249	828
ak1	0.107	0.107	565	0.61281	7.16e-33	0.00303	788
lrpap1	-0.106	0.106	566	0.99934	1.93e-66	0.00623	647
anxa10	0.106	0.106	567	1.87767	0	0.04548	181
cntnap2	-0.106	0.106	568	1.43563	2.39e-71	0.00677	626
sele	-0.106	0.106	569	0.53636	1.15e-17	0.00154	901
wfikkn1	0.105	0.105	570	-1.58047	6.33e-86	0.00826	589
pts	0.105	0.105	571	1.41513	1.49e-127	0.01255	501
cep43	-0.105	0.105	572	-0.03822	0.435133	1e-05	1391
spink5	-0.104	0.104	573	-1.93995	3.37e-85	0.0081	591
slc39a14	-0.104	0.104	574	1.61902	6.84e-57	0.00549	665
klk13	-0.103	0.103	575	-0.49959	4.24e-11	0.00095	973
src	-0.103	0.103	576	-0.22449	3.69e-16	0.00141	923
map4k5	-0.103	0.103	577	-0.0837	0.005192	0.00017	1191
cdhr5	0.102	0.102	578	0.03846	0.645167	0	1427
lilra5	-0.102	0.102	579	3.06175	1.78e-214	0.02058	378
tst	0.101	0.101	580	-0.12384	0.006415	0.00016	1200
glb1	0.101	0.101	581	1.15931	4.49e-48	0.00454	705
slc39a5	0.101	0.101	582	2.15013	1.97e-274	0.02633	312
met	-0.1	0.1	583	0.19424	0.237864	3e-05	1330
lta	-0.1	0.1	584	-0.77914	5.84e-21	0.00188	873
cetn2	-0.1	0.1	585	-0.1412	0.004916	0.00017	1192
mertk	0.1	0.1	586	6.8367	0	0.0618	119
nudt5	-0.099	0.099	587	0.36221	2e-08	0.00067	1028
ism1	0.099	0.099	588	3.2577	0	0.03304	255
hpgds	0.098	0.098	589	-0.01083	0.904805	0	1428
fgf19	0.098	0.098	590	0.78647	8.2e-77	0.00726	614
fabp1	0.098	0.098	591	1.50804	0	0.04415	189
igfbp3	0.098	0.098	592	-2.73432	1e-132	0.01264	497
foxo1	-0.098	0.098	593	-0.33626	5.44e-18	0.00159	893
clec11a	-0.098	0.098	594	1.4491	9.1e-97	0.00924	568
kyat1	0.098	0.098	595	0.37139	1.85e-10	0.00086	989
mmp10	-0.098	0.098	596	-0.07061	0.207625	3e-05	1331
ces2	-0.098	0.098	597	1.27993	9.49e-104	0.00994	552
fes	0.097	0.097	598	1.12337	9.24e-56	0.00538	674
flrt2	-0.097	0.097	599	2.47918	1.1e-98	0.00948	560
lgals7_lgals7b	0.097	0.097	600	1.73632	7.98e-106	0.01013	544
cd40lg	-0.097	0.097	601	0.11359	0.007097	0.00015	1207
pla2g7	-0.097	0.097	602	-1.40637	9.31e-40	0.00369	752
scara5	-0.097	0.097	603	7.67509	0	0.11834	32
rgma	-0.097	0.097	604	-0.88845	2.49e-17	0.00151	909
ca3	-0.096	0.096	605	1.81656	2.31e-258	0.02449	334
selp	0.096	0.096	606	0.65404	2.05e-29	0.00268	810
cstb	-0.096	0.096	607	2.78692	7.12739189391769e-311	0.03015	275
btn2a1	0.095	0.095	608	5.92337	0	0.04858	165
thy1	-0.095	0.095	609	3.68072	6.8e-247	0.02346	347
fhit	-0.095	0.095	610	-0.14324	0.001848	0.00021	1172
mmp9	0.095	0.095	611	0.43132	8.9e-16	0.00138	925
il17rb	0.095	0.095	612	1.44566	1.28e-121	0.01179	517
pdgfc	-0.095	0.095	613	0.54351	3.86e-06	0.00046	1085
ccl22	-0.094	0.094	614	1.37001	4.8e-108	0.01042	536
obp2b	-0.094	0.094	615	-2.14674	0	0.03503	234
itgb6	-0.094	0.094	616	0.56936	3.57e-07	0.00056	1058
vwf	0.093	0.093	617	1.42261	3.68e-229	0.0217	367
lat2	-0.093	0.093	618	0.00376	0.887716	0	1429
ifnlr1	-0.093	0.093	619	0.50259	1.47e-08	0.00068	1024
xrcc4	-0.093	0.093	620	0.19563	0.031975	0.0001	1244
nell1	0.093	0.093	621	-1.25942	1.45e-57	0.00541	670
galnt10	0.093	0.093	622	4.63086	0	0.03305	254
ing1	-0.092	0.092	623	0.05641	0.437938	1e-05	1392
ctsc	0.092	0.092	624	2.00625	2.63e-155	0.0149	462
osm	0.092	0.092	625	-0.00447	0.921449	0	1430
gzmb	0.092	0.092	626	0.54827	3.22e-27	0.00248	829
eloa	-0.092	0.092	627	0.65198	2.31e-27	0.00251	824
nid2	-0.091	0.091	628	0.40063	4.31e-19	0.00169	886
carhsp1	0.091	0.091	629	0.50924	4.21e-15	0.00134	928
dsg2	0.091	0.091	630	0.74511	1.65e-09	0.00077	1001
lyn	-0.091	0.091	631	0.04439	0.258695	3e-05	1332
il1rn	-0.09	0.09	632	1.27123	9.06e-125	0.01195	511
tnfsf14	0.09	0.09	633	0.4939	6.28e-18	0.00159	894
pcdh17	-0.09	0.09	634	1.28024	1.37e-43	0.00406	732
fcrl6	0.089	0.089	635	1.41484	8.01e-188	0.01803	409
cdh6	-0.089	0.089	636	2.8619	1.67e-241	0.02313	351
tnr	-0.088	0.088	637	-0.11518	0.138643	5e-05	1304
clstn2	0.088	0.088	638	2.52834	5.28e-204	0.01934	389
tcl1a	0.088	0.088	639	0.4685	7.5e-43	0.00403	737
txndc5	-0.088	0.088	640	0.69191	1.12e-46	0.00433	722
calb2	-0.087	0.087	641	2.00888	2.76e-77	0.00751	607
cdh5	-0.087	0.087	642	1.21057	6.76e-28	0.00251	825
angptl2	-0.087	0.087	643	2.65581	1.6e-250	0.02398	339
ceacam5	0.087	0.087	644	1.62075	2.31e-227	0.02261	358
hyal1	-0.087	0.087	645	4.98254	9.14e-266	0.02559	317
atp6v1f	0.087	0.087	646	0.0372	0.465502	1e-05	1393
serpina11	0.087	0.087	647	2.9813	5.12498781535321e-315	0.02978	282
retn	-0.087	0.087	648	1.2124	3.21e-53	0.00501	688
mad1l1	-0.086	0.086	649	2.06969	2.5e-221	0.02145	370
il12b	0.086	0.086	650	1.35346	3.83e-120	0.01136	524
ggt1	0.086	0.086	651	1.38904	2.3e-105	0.01007	546
tia1	0.086	0.086	652	0.0128	0.649633	0	1431
ghrl	-0.086	0.086	653	0.14777	0.000244	0.00029	1130
serpinb8	-0.086	0.086	654	1.04428	3.56e-80	0.00753	605
jchain	0.085	0.085	655	0.59115	5.57e-27	0.0025	827
dnaja2	0.085	0.085	656	0.10198	0.010716	0.00014	1215
ctso	0.085	0.085	657	2.66856	2.34e-143	0.01358	485
cpe	0.085	0.085	658	0.90155	6.43e-26	0.00235	836
hspb1	-0.084	0.084	659	0.18524	0.00015	0.00031	1121
dnph1	0.084	0.084	660	0.08747	0.166308	4e-05	1317
siglec1	0.084	0.084	661	3.17696	0	0.03764	215
egln1	-0.083	0.083	662	1.02427	5.75e-70	0.00664	630
il1r2	-0.083	0.083	663	-1.02025	1.92e-09	0.00077	1002
hexim1	0.083	0.083	664	0.08329	0.039149	9e-05	1257
mep1b	0.083	0.083	665	0.49541	3.96e-69	0.00654	635
hgs	-0.083	0.083	666	-0.27374	3.98e-10	0.00085	991
uso1	-0.083	0.083	667	0.02801	0.447986	1e-05	1394
rbks	0.082	0.082	668	0.98766	4.36e-51	0.00491	693
enah	-0.082	0.082	669	1.76872	4.15e-143	0.01396	474
app	-0.082	0.082	670	0.48816	2.31e-22	0.00201	866
eif4b	-0.082	0.082	671	0.01228	0.832479	0	1432
tmprss15	0.082	0.082	672	0.80302	1.74e-108	0.01041	538
angptl7	0.082	0.082	673	3.36613	3.19041665519183e-316	0.03001	278
cd300lf	-0.081	0.081	674	1.43636	1.04e-146	0.01393	475
anpep	-0.081	0.081	675	0.51022	1.78e-05	0.00039	1101
aprt	-0.081	0.081	676	0.24865	0.000392	0.00027	1144
ckmt1a_ckmt1b	0.081	0.081	677	0.52323	3.22e-26	0.00239	833
ppp1r9b	0.081	0.081	678	0.1899	2.9e-08	0.00065	1035
ntprobnp	0.08	0.08	679	2.26868	0	0.11887	30
tbc1d5	0.08	0.08	680	-0.04195	0.30933	2e-05	1359
spink6	0.08	0.08	681	2.33295	0	0.03237	259
cxcl5	0.08	0.08	682	0.39288	6.01e-41	0.00382	746
mmp7	0.08	0.08	683	3.86433	0	0.07358	92
txlna	0.08	0.08	684	0.25937	3.85e-12	0.00103	962
scrn1	0.08	0.08	685	0.70432	2.24e-32	0.00298	793
adgrg2	-0.079	0.079	686	-0.25784	0.031936	0.0001	1245
ccl7	-0.079	0.079	687	2.46705	0	0.04356	191
vash1	-0.079	0.079	688	-0.13795	0.000743	0.00024	1155
birc2	-0.079	0.079	689	0.00344	0.948944	0	1433
arhgap1	0.079	0.079	690	-0.67664	3.55e-20	0.00184	876
tarbp2	0.079	0.079	691	0.09898	0.019908	0.00012	1229
apbb1ip	-0.079	0.079	692	1.54591	1.16e-105	0.01013	545
vmo1	0.078	0.078	693	1.58965	4.22e-237	0.02283	356
krt19	-0.078	0.078	694	2.28306	0	0.04749	173
ssb	0.078	0.078	695	-0.2287	9.98e-05	0.00033	1115
nptx1	0.078	0.078	696	2.27912	1.27e-177	0.01702	428
cpa2	0.078	0.078	697	0.89187	1.35e-69	0.00655	634
prdx1	-0.078	0.078	698	-0.18784	7.47e-07	0.00054	1063
cd200r1	0.077	0.077	699	-0.8217	1.52e-17	0.00155	900
ntf4	-0.077	0.077	700	-0.95487	1.1e-27	0.00259	818
cd34	-0.077	0.077	701	1.23695	1.41e-19	0.00173	881
atp6ap2	-0.077	0.077	702	1.14886	1.68e-42	0.00406	733
cd109	0.077	0.077	703	2.91442	1.72e-188	0.01806	407
cd4	0.077	0.077	704	4.4028	0	0.03453	239
crh	-0.076	0.076	705	-0.38752	2.08e-23	0.00217	850
plxdc1	0.076	0.076	706	0.83132	6.91e-17	0.00152	906
zbtb16	0.076	0.076	707	0.05293	0.259378	3e-05	1333
plin3	-0.076	0.076	708	0.76132	3.15e-23	0.00209	858
maged1	-0.076	0.076	709	-0.1484	0.036287	0.0001	1246
arnt	-0.076	0.076	710	-0.65588	5.98e-13	0.00112	948
itga11	-0.076	0.076	711	1.08648	2.78e-30	0.00278	801
tnfrsf10b	0.076	0.076	712	4.88789	0	0.08707	67
clpp	0.076	0.076	713	0.24802	1.63e-12	0.00107	955
prl	-0.076	0.076	714	-1.55126	4.67e-280	0.02659	308
tacc3	-0.075	0.075	715	-0.05822	0.041834	9e-05	1258
pebp1	0.075	0.075	716	0.36387	9.88e-11	0.00089	983
fcgr2a	0.075	0.075	717	0.94456	1.01e-64	0.00614	650
cst6	0.075	0.075	718	-2.38744	2.72e-258	0.02541	321
kcnip4	-0.075	0.075	719	-0.15059	0.025998	0.00011	1233
dctn1	0.075	0.075	720	0.16251	0.001261	0.00022	1168
chac2	-0.075	0.075	721	-0.0048	0.931948	0	1434
stip1	-0.075	0.075	722	-0.10005	0.046703	8e-05	1271
itgb1	-0.075	0.075	723	6.29432	0	0.03667	224
ptpn6	-0.075	0.075	724	-0.1943	1.75e-07	0.00058	1056
cd244	-0.074	0.074	725	0.75118	5.92e-10	0.00081	998
frzb	0.074	0.074	726	2.27231	2.77e-67	0.00644	641
anxa4	-0.074	0.074	727	-0.17493	0.000156	0.00031	1122
was	0.074	0.074	728	-0.32902	7.23e-11	0.00092	978
ca1	-0.073	0.073	729	0.4355	4.57e-15	0.00133	929
artn	-0.073	0.073	730	-0.12862	0.092883	6e-05	1289
pdcd5	-0.073	0.073	731	0.4754	1.46e-17	0.00153	904
pbld	-0.073	0.073	732	0.146	0.025975	0.00011	1234
rhoc	-0.073	0.073	733	0.0468	0.103983	6e-05	1290
idua	0.073	0.073	734	1.05544	2.6e-50	0.00468	702
il6st	-0.072	0.072	735	6.50681	2.49e-264	0.02531	324
ccl5	-0.072	0.072	736	0.28114	4.3e-18	0.00159	895
cracr2a	-0.071	0.071	737	-0.05215	0.182347	4e-05	1318
umod	0.071	0.071	738	-0.91787	9.26e-53	0.00491	694
hcls1	-0.071	0.071	739	0.01915	0.745063	0	1435
tmprss5	0.071	0.071	740	2.50285	1.34e-188	0.0183	404
ace2	0.071	0.071	741	2.35749	4.64e-308	0.03003	277
sort1	-0.071	0.071	742	2.39526	3e-162	0.01556	450
srp14	0.071	0.071	743	0.78547	7.61e-48	0.0045	711
nectin4	-0.07	0.07	744	2.36215	4.03e-111	0.01058	535
hnmt	0.07	0.07	745	3.21074	0	0.05074	154
kifbp	0.07	0.07	746	0.09209	0.022582	0.00011	1235
tnfrsf8	0.07	0.07	747	2.20055	1.53e-202	0.01925	390
nub1	0.07	0.07	748	0.01363	0.730984	0	1436
il2ra	0.07	0.07	749	2.57204	6.39e-225	0.02171	366
rbp2	-0.069	0.069	750	1.44109	8.8e-256	0.02462	333
adgrb3	0.069	0.069	751	2.41179	1.43e-129	0.01251	503
ppme1	-0.069	0.069	752	-0.15384	0.004726	0.00017	1193
vcan	0.069	0.069	753	4.46528	0	0.03569	226
apoh	-0.069	0.069	754	1.93935	2.15e-97	0.00928	567
sit1	0.068	0.068	755	-0.7724	1.38e-39	0.00375	748
rbp5	-0.068	0.068	756	1.79854	5.48e-238	0.02292	354
fcrlb	-0.068	0.068	757	1.32378	1.06e-125	0.01231	505
adam8	0.068	0.068	758	2.01134	6.68e-70	0.00657	633
phospho1	0.068	0.068	759	5.54952	0	0.05652	134
cd276	0.068	0.068	760	4.50613	0	0.05138	150
cd300c	-0.067	0.067	761	2.75021	2.71e-186	0.0177	417
ddah1	0.067	0.067	762	2.09839	2.84e-181	0.01746	421
crisp2	0.067	0.067	763	0.05058	0.376443	2e-05	1360
ogfr	0.066	0.066	764	2.22982	1.61e-110	0.0106	533
cntn4	-0.066	0.066	765	4.01412	4.87e-188	0.01802	410
bcam	0.066	0.066	766	5.42783	0	0.03325	252
cst3	0.066	0.066	767	7.31298	0	0.09964	49
ren	0.066	0.066	768	1.35692	2.79e-219	0.02101	374
lair1	0.066	0.066	769	5.38688	0	0.08607	68
prdx5	0.066	0.066	770	0.47829	7.27e-23	0.00204	861
pdgfa	0.066	0.066	771	0.27522	1.88e-09	0.00076	1004
dkkl1	0.065	0.065	772	1.03831	3.22e-157	0.01513	457
cd70	0.064	0.064	773	3.02879	0	0.03342	248
pla2g4a	0.064	0.064	774	-0.034	0.367272	2e-05	1361
igfbpl1	0.064	0.064	775	6.39549	0	0.10193	45
lpl	-0.064	0.064	776	1.11991	1.92e-57	0.00541	671
areg	0.063	0.063	777	0.76407	1.68e-25	0.00232	838
nxph1	-0.063	0.063	778	0.98949	6.52e-29	0.00271	808
bst1	-0.063	0.063	779	-0.15302	0.028263	0.0001	1247
clc	-0.063	0.063	780	1.53681	4.3e-217	0.02083	375
ca11	-0.063	0.063	781	0.11385	0.288417	2e-05	1362
kazald1	-0.063	0.063	782	0.6243	1.22e-17	0.00156	899
prkar1a	0.063	0.063	783	0.11426	0.003985	0.00018	1181
lbp	-0.063	0.063	784	0.86872	1.34e-54	0.00511	680
gal	0.063	0.063	785	-1.50497	1.98e-201	0.01922	392
arhgap25	-0.063	0.063	786	0.06788	0.22983	3e-05	1334
ahsp	-0.063	0.063	787	0.24019	1.38e-09	0.00078	999
fgf23	-0.062	0.062	788	0.88263	4.35e-53	0.00495	692
atg4a	-0.062	0.062	789	-0.20473	0.000282	0.00029	1131
entpd5	-0.062	0.062	790	1.42088	6.63e-19	0.00171	883
cd38	0.062	0.062	791	3.62787	9.35e-272	0.02615	314
naaa	-0.062	0.062	792	0.6792	1.83e-32	0.00303	789
gstp1	0.062	0.062	793	0.13628	0.006084	0.00016	1201
il17a	-0.062	0.062	794	0.72514	4.67e-20	0.00182	878
dnajb1	0.062	0.062	795	0.21325	1.91e-08	0.00067	1029
pdcd1	-0.062	0.062	796	2.15427	5.84e-171	0.01627	439
creld2	0.061	0.061	797	0.90923	1.25e-46	0.00435	720
fas	0.061	0.061	798	5.83379	0	0.078	82
ly75	0.061	0.061	799	1.11565	1.75e-38	0.00358	760
cd59	-0.061	0.061	800	7.8826	0	0.06753	108
gfra2	0.061	0.061	801	2.78015	5.64e-68	0.00646	640
fmr1	0.061	0.061	802	-0.13349	0.168087	4e-05	1319
hmbs	-0.06	0.06	803	0.42385	2.24e-08	0.00066	1031
ccl8	-0.06	0.06	804	1.50396	4.33e-171	0.01628	438
fkbp1b	0.06	0.06	805	0.1381	3.43e-06	0.00046	1086
galnt3	-0.06	0.06	806	-0.37978	2.1e-06	0.00049	1076
agxt	-0.06	0.06	807	0.13428	0.001681	0.00021	1173
dpep1	0.06	0.06	808	-0.53904	4.94e-15	0.00131	932
pvr	-0.06	0.06	809	0.98007	1.7e-27	0.00248	830
ikzf2	-0.06	0.06	810	-0.37545	1.91e-24	0.00227	842
bank1	-0.06	0.06	811	-0.11181	0.000318	0.00028	1136
cxcl11	0.059	0.059	812	1.10151	5.24e-153	0.01453	469
tbc1d23	-0.059	0.059	813	-0.12995	0.000415	0.00027	1145
lactb2	0.059	0.059	814	0.16307	0.001179	0.00022	1169
tie1	0.059	0.059	815	0.5076	1.8e-10	0.00085	992
ssc4d	-0.059	0.059	816	-0.02929	0.273893	3e-05	1335
slitrk6	-0.059	0.059	817	1.8726	3.98e-81	0.00785	599
ppp3r1	-0.059	0.059	818	1.98023	1.9e-136	0.01316	490
gpkow	-0.059	0.059	819	1.49784	1.95e-39	0.00375	749
tshb	-0.059	0.059	820	0.02478	0.565504	1e-05	1395
nectin2	0.058	0.058	821	4.32829	0	0.03231	260
park7	-0.058	0.058	822	-0.01988	0.75182	0	1437
adh4	0.058	0.058	823	0.53652	8.92e-46	0.00436	719
atp5if1	-0.058	0.058	824	0.08767	0.00355	0.00018	1182
hla_e	-0.058	0.058	825	5.43985	0	0.04957	158
asah2	-0.058	0.058	826	-0.05553	0.373813	2e-05	1363
ccl20	-0.058	0.058	827	1.07854	5.53e-191	0.01811	406
ncln	0.058	0.058	828	-0.30898	1.26e-06	0.00051	1071
dctpp1	0.058	0.058	829	5.17571	0	0.05399	143
lhb	0.058	0.058	830	0.81962	1.52e-99	0.00972	557
tpp1	-0.057	0.057	831	0.88533	1.31e-34	0.00322	777
scgn	-0.057	0.057	832	1.92375	1.13e-139	0.01362	482
rabgap1l	-0.057	0.057	833	-0.13041	0.01847	0.00012	1230
itih3	0.057	0.057	834	3.65896	0	0.03837	212
polr2f	-0.056	0.056	835	3.20131	5.59e-264	0.02541	322
akt3	-0.056	0.056	836	-0.08768	0.140789	5e-05	1305
serpina9	0.056	0.056	837	1.53479	1.08e-238	0.02309	352
abhd14b	0.056	0.056	838	0.67979	1.98e-31	0.00292	797
il13	-0.056	0.056	839	-0.31482	5.23e-06	0.00045	1087
cx3cl1	0.055	0.055	840	3.00514	1.84e-201	0.01946	388
gys1	0.055	0.055	841	-0.05344	0.143136	5e-05	1306
gusb	0.055	0.055	842	0.53934	8.69e-26	0.00233	837
odam	-0.055	0.055	843	-0.77175	5.92e-35	0.00331	775
muc13	-0.055	0.055	844	1.7878	9.14e-161	0.01577	448
masp1	0.055	0.055	845	2.9536	5.39e-97	0.00933	564
ccl3	0.055	0.055	846	3.18515	0	0.06057	121
defa1_defa1b	-0.055	0.055	847	1.18314	1.52e-79	0.00771	601
il6	0.055	0.055	848	1.90408	0	0.04369	190
tp53	-0.054	0.054	849	-0.07931	0.311972	2e-05	1364
cgref1	0.054	0.054	850	2.13639	1.18e-167	0.01605	443
clec10a	-0.054	0.054	851	2.16794	1.2e-121	0.01172	520
il12rb1	0.054	0.054	852	2.65093	1.38e-195	0.0191	394
anxa3	0.054	0.054	853	-0.13093	0.005312	0.00016	1202
dctn6	-0.054	0.054	854	-0.12423	0.008751	0.00015	1208
mfap3	-0.053	0.053	855	0.01466	0.833515	0	1438
septin9	-0.053	0.053	856	0.43327	0.000183	0.0003	1125
aifm1	-0.053	0.053	857	0.09215	0.003574	0.00018	1183
ica1	0.053	0.053	858	-0.10901	0.010044	0.00014	1216
dnmbp	-0.053	0.053	859	0.58215	5.86e-28	0.00257	820
xpnpep2	-0.053	0.053	860	0.06	0.078379	7e-05	1278
mb	-0.053	0.053	861	3.00705	0	0.05126	151
hla_dra	-0.053	0.053	862	2.74526	1.8e-196	0.01892	396
f7	0.053	0.053	863	2.23908	3.02e-99	0.00944	562
clul1	0.053	0.053	864	1.0856	3.6e-50	0.00471	700
il4r	-0.053	0.053	865	3.22518	7.03e-279	0.02675	304
il6r	-0.053	0.053	866	1.38951	1.07e-45	0.0043	724
ccl15	-0.053	0.053	867	3.13656	0	0.03672	222
sod1	0.053	0.053	868	-0.08195	0.233662	3e-05	1336
psg1	0.053	0.053	869	1.21733	0	0.03874	208
scarb2	-0.053	0.053	870	7.74573	0	0.13237	23
arid4b	0.053	0.053	871	-0.27797	0.000508	0.00026	1149
il2rb	-0.052	0.052	872	-0.23846	0.00782	0.00015	1209
pdcd1lg2	0.052	0.052	873	2.91544	2.76e-167	0.0161	442
il19	0.052	0.052	874	0.9246	5.2e-82	0.00799	593
ces1	0.052	0.052	875	0.64524	8.01e-63	0.00592	654
akt1s1	0.052	0.052	876	0.08498	0.093963	6e-05	1291
pnpt1	-0.051	0.051	877	-0.74387	3.2e-154	0.01505	460
egfl7	-0.051	0.051	878	3.66465	0	0.04217	195
il34	0.051	0.051	879	0.69679	1.52e-13	0.00119	943
msln	-0.051	0.051	880	2.25547	0	0.03685	220
fut3_fut5	-0.051	0.051	881	3.38946	0	0.04817	168
asgr1	-0.051	0.051	882	3.45619	5.36e-246	0.02375	342
mpi	0.051	0.051	883	0.41132	3.74e-26	0.00239	834
parp1	0.051	0.051	884	0.78586	3.19e-43	0.00404	736
sost	0.051	0.051	885	4.78111	0	0.07258	97
sumf2	0.051	0.051	886	0.91976	4.76e-49	0.00456	704
nos3	-0.051	0.051	887	1.47427	1.97e-122	0.01199	510
vegfc	0.05	0.05	888	0.80782	4.35e-42	0.00391	742
glrx	-0.05	0.05	889	0.2087	0.000289	0.00028	1137
nos1	-0.05	0.05	890	2.79543	0	0.04432	187
stx6	0.05	0.05	891	-0.17371	0.000528	0.00026	1150
dpp7	0.05	0.05	892	0.412	1.29e-13	0.00117	944
guca2a	0.049	0.049	893	4.68509	0	0.04973	157
cdc27	0.049	0.049	894	0.01874	0.735804	0	1439
mmp1	0.049	0.049	895	0.87773	2.08e-122	0.01214	507
s100a12	-0.049	0.049	896	0.70149	1.92e-56	0.00539	672
golm2	0.049	0.049	897	2.24508	1.06e-56	0.00529	676
trim5	-0.049	0.049	898	-0.06208	0.107732	6e-05	1292
ldlr	-0.048	0.048	899	1.58481	1.27e-157	0.01506	459
hnrnpk	-0.048	0.048	900	0.00707	0.870168	0	1440
acox1	-0.048	0.048	901	0.12287	0.068392	7e-05	1279
tbl1x	0.048	0.048	902	-0.16359	4.22e-05	0.00037	1106
hs6st1	-0.048	0.048	903	0.35824	0.000212	0.00029	1132
tp53inp1	-0.048	0.048	904	-0.09408	0.380172	2e-05	1365
ccl17	-0.048	0.048	905	0.91007	3.47e-142	0.01364	481
glo1	-0.048	0.048	906	-0.22653	6.96e-05	0.00034	1113
impa1	0.047	0.047	907	-0.17844	0.001184	0.00023	1162
enpp7	0.047	0.047	908	0.78907	4.41e-92	0.00904	574
stat5b	0.047	0.047	909	-0.02222	0.361645	2e-05	1366
cep85	0.047	0.047	910	0.03196	0.542721	1e-05	1396
tigar	0.047	0.047	911	0.79447	1.51e-28	0.00268	811
timd4	0.047	0.047	912	1.16076	5.13e-54	0.00506	684
wfdc12	0.047	0.047	913	0.99256	5.51e-84	0.00793	596
spink4	0.047	0.047	914	2.36824	0	0.0467	176
mif	-0.047	0.047	915	-0.06172	0.205353	3e-05	1337
cebpb	-0.047	0.047	916	1.33441	1.28e-52	0.00504	686
hagh	0.047	0.047	917	0.37444	1.03e-16	0.00146	920
fkbp5	-0.047	0.047	918	-0.30782	3.57e-18	0.00162	889
prdx6	0.046	0.046	919	-0.31607	4.77e-09	0.00072	1015
psme2	-0.046	0.046	920	0.80204	5.05e-19	0.00171	884
optc	0.046	0.046	921	2.21201	1.35e-209	0.02019	383
foxo3	-0.046	0.046	922	-0.29017	1.33e-16	0.00149	911
calcoco1	-0.046	0.046	923	-0.04739	0.13049	5e-05	1307
pilrb	-0.046	0.046	924	2.14781	1.61998196483595e-317	0.03036	273
lto1	0.046	0.046	925	0.01431	0.861249	0	1441
scgb3a2	0.045	0.045	926	0.6432	5.3e-64	0.00603	653
ndrg1	-0.045	0.045	927	0.08196	0.100798	6e-05	1293
ccl4	0.045	0.045	928	1.46456	2.2e-191	0.01832	403
axl	0.045	0.045	929	2.17523	2.16e-73	0.00693	625
sdc4	0.045	0.045	930	-0.3457	1.48e-06	0.00049	1077
aldh3a1	-0.045	0.045	931	0.54692	3.6e-28	0.00258	819
cct5	-0.045	0.045	932	-0.10289	0.168652	4e-05	1320
nfatc1	0.045	0.045	933	-0.05795	0.086307	6e-05	1294
ca5a	-0.045	0.045	934	0.4549	1.6e-36	0.00344	765
hmox2	0.045	0.045	935	0.86135	2.15e-32	0.00305	787
bpifb1	0.044	0.044	936	0.65033	1.08e-37	0.0035	763
gsta3	0.044	0.044	937	0.54744	1.09e-38	0.00368	754
iqgap2	0.044	0.044	938	0.50906	5.41e-17	0.0015	910
msr1	0.044	0.044	939	4.91311	0	0.11614	34
cdkn1a	-0.044	0.044	940	0.11727	0.000182	0.0003	1126
nudt2	-0.044	0.044	941	0.13872	0.018657	0.00012	1231
atf2	-0.043	0.043	942	-0.34462	3.13e-12	0.00106	960
gdnf	0.043	0.043	943	2.49341	1.66e-175	0.01723	426
atxn10	-0.043	0.043	944	-0.0257	0.585411	1e-05	1397
maea	-0.043	0.043	945	0.35774	3.4e-05	0.00037	1107
lgals9	-0.043	0.043	946	6.21651	0	0.0952	57
adcyap1r1	-0.043	0.043	947	-0.32814	0.000836	0.00024	1156
bax	0.042	0.042	948	0.14765	9.8e-05	0.00033	1116
dffa	-0.042	0.042	949	-0.12329	0.011235	0.00014	1217
ctf1	-0.042	0.042	950	-0.17635	1.11e-05	0.00042	1092
fen1	0.042	0.042	951	0.25648	7.22e-07	0.00053	1066
ccn2	-0.042	0.042	952	1.08856	1.32e-78	0.00747	611
eno1	-0.042	0.042	953	-0.21246	5.34e-07	0.00054	1064
prkab1	-0.041	0.041	954	0.22467	0.000291	0.00028	1138
tgfbi	0.041	0.041	955	0.56137	5.83e-06	0.00044	1089
idi2	0.041	0.041	956	1.59195	3.8e-111	0.01087	530
cdh15	0.041	0.041	957	2.60632	0	0.04651	178
prtfdc1	0.041	0.041	958	-0.04417	0.146544	5e-05	1308
rspo3	0.041	0.041	959	8.77932	0	0.13239	22
aoc3	-0.041	0.041	960	5.36623	0	0.05211	146
cntn2	0.04	0.04	961	3.11566	0	0.03903	207
rrm2b	0.04	0.04	962	0.3093	7.83e-10	0.00082	996
atox1	-0.04	0.04	963	0.63147	1.58e-42	0.00395	741
vstm2l	-0.04	0.04	964	0.07019	0.230988	3e-05	1338
vps37a	-0.04	0.04	965	0.19404	3.04e-06	0.00047	1081
oxt	-0.04	0.04	966	-0.20922	2.9e-21	0.00189	872
gzma	-0.039	0.039	967	2.15822	5.48e-118	0.01115	528
folr3	0.039	0.039	968	0.09575	7.18e-08	0.00062	1049
sftpa2	-0.039	0.039	969	1.38251	7.2e-105	0.01025	541
mrpl46	-0.039	0.039	970	-0.30414	0.013978	0.00013	1221
il1rap	0.039	0.039	971	0.0252	0.732089	0	1442
pxn	-0.038	0.038	972	1.13243	4.99e-72	0.00699	621
fli1	0.038	0.038	973	0.00486	0.874558	0	1443
gkn1	0.038	0.038	974	2.95678	5.82e-126	0.01258	499
rab6b	0.038	0.038	975	-0.18593	0.009246	0.00015	1210
fosb	-0.038	0.038	976	0.04	0.648723	0	1444
gsta1	-0.038	0.038	977	0.69486	5.03e-80	0.00761	603
draxin	-0.038	0.038	978	2.88577	1.78029645433886e-311	0.03004	276
rcor1	-0.037	0.037	979	0.09108	0.22193	3e-05	1339
dcxr	-0.037	0.037	980	0.87223	1.19e-47	0.00445	714
casp10	0.037	0.037	981	0.1184	0.012313	0.00014	1218
lilrb1	0.037	0.037	982	3.0297	5.91e-145	0.01371	479
il18rap	-0.037	0.037	983	-0.43464	2.06e-109	0.01059	534
ang	-0.037	0.037	984	1.76279	8.65e-74	0.00701	620
gpc5	-0.037	0.037	985	-0.48088	1.15e-15	0.00137	926
dkk1	-0.037	0.037	986	0.9677	7.93e-68	0.00636	644
metap1d	0.037	0.037	987	-0.02145	0.596377	1e-05	1398
clec1b	0.036	0.036	988	0.06835	0.047308	8e-05	1272
duox2	0.036	0.036	989	-0.22723	1.4e-06	0.0005	1075
lhpp	0.036	0.036	990	0.15498	0.00517	0.00017	1194
havcr2	-0.036	0.036	991	4.64716	0	0.05675	133
ca13	-0.036	0.036	992	-0.02951	0.359989	2e-05	1367
cert	-0.036	0.036	993	0.05866	0.290706	2e-05	1368
btc	0.036	0.036	994	0.21245	3.79e-06	0.00047	1082
hbegf	-0.036	0.036	995	-0.06713	0.138434	5e-05	1309
amfr	0.035	0.035	996	-0.29376	1.98e-08	0.00069	1023
entpd2	-0.035	0.035	997	0.48931	2.47e-10	0.00087	986
azu1	-0.035	0.035	998	0.2343	5.43e-08	0.00065	1036
chit1	0.035	0.035	999	0.80634	1.16e-304	0.02904	289
fcn2	0.035	0.035	1000	-0.4279	1.3e-07	0.00059	1054
serpinb5	-0.034	0.034	1001	-0.03358	0.631421	0	1445
pcsk9	0.034	0.034	1002	2.80263	1.94e-262	0.02484	329
ephx2	-0.034	0.034	1003	0.02502	0.648687	0	1446
il13ra1	-0.034	0.034	1004	2.34668	1.45e-57	0.00549	666
gopc	-0.034	0.034	1005	-0.03469	0.290549	2e-05	1369
capg	-0.034	0.034	1006	2.14411	0	0.03284	256
il32	-0.034	0.034	1007	3.10911	0	0.03471	236
gne	-0.034	0.034	1008	-0.07292	0.160946	4e-05	1321
ltbp3	0.034	0.034	1009	1.69698	9.98e-168	0.01646	435
gfer	0.034	0.034	1010	0.49831	1.25e-21	0.00199	868
sirpa	0.033	0.033	1011	1.01257	4.57e-68	0.00642	642
ccl19	0.033	0.033	1012	0.64367	6.87e-127	0.01203	509
gpc1	0.033	0.033	1013	1.39442	4.01e-35	0.00322	778
jam2	-0.033	0.033	1014	7.02908	0	0.07026	102
tjap1	0.033	0.033	1015	0.01624	0.680631	0	1447
ceacam21	0.033	0.033	1016	0.48016	1.33e-34	0.0032	780
crhr1	0.033	0.033	1017	-0.32285	4.64e-09	0.00074	1008
prkcq	-0.033	0.033	1018	-0.41596	1.01e-07	0.00061	1051
lilrb5	0.033	0.033	1019	0.33904	4.4e-13	0.0011	952
ccs	-0.033	0.033	1020	0.18978	0.006666	0.00016	1203
oscar	0.032	0.032	1021	2.39117	5.58e-134	0.0128	494
clstn1	0.032	0.032	1022	0.27978	2.27e-05	0.00039	1102
fcer2	-0.032	0.032	1023	1.64238	2.14e-145	0.01392	477
clec4d	0.032	0.032	1024	0.68844	1.65e-38	0.00358	761
sestd1	0.032	0.032	1025	-0.40511	1.58e-14	0.00128	936
irag2	-0.032	0.032	1026	-0.09362	0.012441	0.00014	1219
tcl1b	-0.031	0.031	1027	-0.12215	0.004253	0.00018	1184
ca6	-0.031	0.031	1028	-1.62795	3.33e-220	0.02117	372
pon2	0.031	0.031	1029	-0.11286	0.240631	3e-05	1340
cd40	0.031	0.031	1030	1.42656	1.86e-103	0.00987	554
pglyrp1	-0.031	0.031	1031	1.02859	1.3e-40	0.00375	750
gsap	-0.031	0.031	1032	-0.28881	2.83e-13	0.00116	945
sftpa1	-0.031	0.031	1033	0.4268	6.37e-13	0.00113	947
tnc	0.031	0.031	1034	1.29978	5.22e-78	0.00737	613
il22ra1	0.031	0.031	1035	0.86963	1.87e-28	0.00265	813
spry2	-0.031	0.031	1036	-0.15604	1.98e-05	0.00039	1103
psip1	-0.03	0.03	1037	0.49539	1.29e-22	0.00204	862
klrb1	0.03	0.03	1038	2.16903	1.41e-138	0.01312	491
cd6	0.03	0.03	1039	0.00738	0.904838	0	1448
micb_mica	-0.03	0.03	1040	0.21299	1.18e-20	0.00185	875
nfkbie	0.03	0.03	1041	0.67678	3.79e-23	0.00214	855
abl1	-0.03	0.03	1042	0.45422	6.85e-21	0.00188	874
lrig1	-0.03	0.03	1043	2.06676	7.55e-105	0.00995	551
rabepk	-0.03	0.03	1044	-0.40243	2.48e-12	0.00107	956
pdcd6	-0.03	0.03	1045	0.12556	0.008187	0.00015	1211
cep164	0.03	0.03	1046	-0.00751	0.888992	0	1449
pvalb	-0.03	0.03	1047	0.05837	0.047799	8e-05	1273
ulbp2	0.03	0.03	1048	3.54625	0	0.0345	240
bst2	-0.03	0.03	1049	1.02035	1.13e-59	0.00558	662
nt5e	0.03	0.03	1050	0.74844	5.92e-37	0.00341	767
sirt5	0.029	0.029	1051	-0.12851	0.040121	9e-05	1259
sparc	-0.029	0.029	1052	0.2406	2.94e-07	0.00056	1059
qdpr	0.029	0.029	1053	0.28723	0.000172	0.0003	1127
hmox1	-0.029	0.029	1054	1.77145	1.52e-141	0.01369	480
amn	-0.029	0.029	1055	0.49202	4.24e-12	0.00104	961
lgals3	0.029	0.029	1056	5.46803	0	0.05541	137
alpp	0.029	0.029	1057	0.5605	1.51e-96	0.00924	569
bgn	0.029	0.029	1058	0.16533	8.65e-09	0.00072	1016
hao1	0.029	0.029	1059	0.1487	4.28e-09	0.00073	1012
sh2d1a	-0.029	0.029	1060	-0.08996	0.118249	5e-05	1310
ccl24	-0.029	0.029	1061	0.73104	5.01e-76	0.00719	616
fabp2	-0.029	0.029	1062	1.18048	3.27e-178	0.01707	427
cpxm1	0.029	0.029	1063	0.63592	1.38e-39	0.00367	756
cxcl10	0.029	0.029	1064	2.76449	0	0.07234	98
tgfa	-0.029	0.029	1065	1.52612	1.01e-106	0.0102	542
prkra	-0.029	0.029	1066	0.45245	1.83e-19	0.00177	879
scp2	-0.028	0.028	1067	-0.84146	4.8e-82	0.00799	594
pak4	0.028	0.028	1068	-0.11902	0.032437	0.0001	1248
nptn	-0.028	0.028	1069	0.18245	1.35e-05	0.00041	1095
kir2dl3	0.028	0.028	1070	1.42512	1.14e-234	0.02304	353
tlr3	0.028	0.028	1071	0.87861	1.77e-61	0.00574	659
ncf2	-0.027	0.027	1072	0.31966	8.91e-17	0.00148	913
mgmt	0.027	0.027	1073	0.02509	0.360377	2e-05	1370
il10	-0.027	0.027	1074	0.27853	1.84e-11	0.00098	968
tnfaip8	0.027	0.027	1075	0.06369	0.490957	1e-05	1399
proc	0.027	0.027	1076	2.54253	7.26e-87	0.00824	590
smoc1	0.027	0.027	1077	6.50553	0	0.10364	41
camkk1	-0.027	0.027	1078	0.37586	7.53e-07	0.00053	1067
tnfrsf1b	-0.027	0.027	1079	4.30446	0	0.05182	148
ptpn1	0.026	0.026	1080	0.0328	0.436416	1e-05	1400
ythdf3	-0.026	0.026	1081	0.01621	0.68443	0	1450
mstn	0.026	0.026	1082	-0.36205	1.92e-08	0.00068	1025
ghrhr	-0.026	0.026	1083	-0.11007	0.075383	7e-05	1280
chi3l1	0.026	0.026	1084	2.46842	0	0.07773	83
rnase3	-0.026	0.026	1085	0.32988	5.05e-29	0.00267	812
fcar	-0.026	0.026	1086	0.83441	3.08e-33	0.00307	786
cdh1	-0.026	0.026	1087	2.75161	3.97e-231	0.0229	355
acaa1	0.026	0.026	1088	0.28685	2.25e-12	0.00107	957
epha10	-0.025	0.025	1089	0.04548	0.384364	2e-05	1371
rtn4r	0.025	0.025	1090	1.69213	1.9e-79	0.00748	610
atp6v1d	0.025	0.025	1091	-0.2996	0.018915	0.00012	1232
ccl18	-0.025	0.025	1092	2.08809	0	0.04499	184
irak4	-0.025	0.025	1093	0.07355	0.021505	0.00011	1236
myo9b	0.025	0.025	1094	-0.02613	0.604187	1e-05	1401
prtn3	0.025	0.025	1095	0.32237	3.35e-06	0.00047	1083
wasf3	0.025	0.025	1096	-0.07078	0.080239	7e-05	1281
csf2ra	-0.025	0.025	1097	0.65934	9.08e-34	0.00314	783
grk5	-0.025	0.025	1098	-0.2359	0.000354	0.00028	1139
brk1	-0.024	0.024	1099	2.28951	1.2e-203	0.01999	384
dctn2	0.024	0.024	1100	-0.07428	0.03682	9e-05	1260
pqbp1	-0.024	0.024	1101	0.31871	7.77e-08	0.00063	1044
cox5b	-0.024	0.024	1102	0.2103	1.25e-05	0.00041	1096
edar	0.024	0.024	1103	-0.16057	1.04e-05	0.00041	1097
bcr	0.024	0.024	1104	0.10358	0.004203	0.00017	1195
mvk	-0.024	0.024	1105	0.4705	1.67e-29	0.00275	804
fgf2	-0.024	0.024	1106	0.41044	7.89e-17	0.00148	914
il33	-0.024	0.024	1107	0.84638	2.49e-22	0.00204	863
hdgf	0.024	0.024	1108	0.03235	0.358805	2e-05	1372
klk12	0.024	0.024	1109	0.03077	0.212578	3e-05	1341
cblif	-0.024	0.024	1110	1.53751	4.26e-261	0.02504	325
clec6a	0.024	0.024	1111	1.96511	1.96e-164	0.01614	441
ddr1	-0.024	0.024	1112	3.49531	4.27e-133	0.01262	498
ctrb1	0.023	0.023	1113	0.51225	2.66e-17	0.00152	907
nampt	0.023	0.023	1114	0.17478	0.005382	0.00017	1196
olr1	0.023	0.023	1115	0.74393	1.25e-41	0.00391	743
tnfrsf10a	0.023	0.023	1116	5.59317	0	0.07482	90
tslp	-0.023	0.023	1117	-0.13989	0.01325	0.00013	1222
muc16	-0.023	0.023	1118	-0.20418	1.63e-30	0.00281	800
manf	-0.023	0.023	1119	0.00728	0.792272	0	1451
crip2	0.022	0.022	1120	4.7216	0	0.06469	112
akr1b1	-0.022	0.022	1121	-0.07541	0.097619	6e-05	1295
ccl14	0.022	0.022	1122	2.61773	4.91e-223	0.02143	371
padi2	-0.022	0.022	1123	0.21132	0.000348	0.00028	1140
fbp1	-0.022	0.022	1124	1.51104	1.46e-261	0.02504	326
ebag9	0.022	0.022	1125	-0.05407	0.12514	5e-05	1311
jun	-0.022	0.022	1126	0.50307	4.49e-14	0.00123	941
rab37	-0.022	0.022	1127	-0.74214	9.28e-75	0.00722	615
srpk2	0.022	0.022	1128	0.14052	0.000351	0.00027	1146
nbn	0.022	0.022	1129	0.40705	5.5e-11	0.00093	977
pik3ap1	-0.022	0.022	1130	0.2878	6.58e-08	0.00062	1050
lgals8	0.022	0.022	1131	0.22172	4.43e-05	0.00035	1111
rasa1	0.022	0.022	1132	-0.18398	0.074532	7e-05	1282
vegfa	0.022	0.022	1133	1.63256	3.18e-187	0.01781	416
il1a	0.022	0.022	1134	0.02764	0.644469	0	1452
mapk9	0.021	0.021	1135	1.51737	3.69e-87	0.0083	588
ambn	-0.021	0.021	1136	-1.08467	1.83e-18	0.00166	887
ankrd54	-0.021	0.021	1137	-0.15138	0.009397	0.00015	1212
fxyd5	-0.021	0.021	1138	-0.08874	0.087409	6e-05	1296
cd55	-0.021	0.021	1139	4.91695	5.44160055949248e-311	0.03082	270
sdc1	-0.021	0.021	1140	1.19401	1.09e-45	0.00427	725
tpmt	-0.021	0.021	1141	-0.36172	6.18e-15	0.00132	931
plxnb2	0.021	0.021	1142	6.82914	0	0.05443	141
stk24	0.021	0.021	1143	-0.13555	0.013815	0.00013	1223
stxbp3	0.021	0.021	1144	0.09247	0.236139	3e-05	1342
tnfrsf13c	0.021	0.021	1145	1.14832	7.98e-46	0.00437	717
ivd	-0.021	0.021	1146	-0.22202	0.001274	0.00023	1163
tek	-0.02	0.02	1147	-0.25742	0.092197	6e-05	1297
trim21	-0.02	0.02	1148	0.15623	0.000301	0.00028	1141
vcam1	-0.02	0.02	1149	4.87227	0	0.03446	241
epo	0.02	0.02	1150	0.24471	2.63e-08	0.00066	1032
clta	0.02	0.02	1151	0.46906	6.84e-11	0.00092	979
lifr	-0.02	0.02	1152	2.98705	1.33e-104	0.01	548
msmb	0.02	0.02	1153	1.41633	8.15e-206	0.01977	387
sord	-0.02	0.02	1154	0.48821	1.57e-24	0.00221	848
fus	-0.019	0.019	1155	0.84218	3.24e-23	0.00215	853
inppl1	-0.019	0.019	1156	-0.04003	0.236881	3e-05	1343
fcgr2b	0.019	0.019	1157	0.16864	0.004299	0.00018	1185
dusp3	-0.019	0.019	1158	-0.10323	0.009048	0.00015	1213
ly9	-0.019	0.019	1159	2.6689	1.28e-120	0.01166	521
rnf41	-0.019	0.019	1160	-0.06855	0.171338	4e-05	1322
il20ra	0.019	0.019	1161	0.16326	0.03024	0.0001	1249
lgals1	-0.019	0.019	1162	4.3885	0	0.05076	153
il17c	-0.019	0.019	1163	0.73956	8.9e-54	0.00515	678
ppm1a	-0.019	0.019	1164	-0.03244	0.766196	0	1453
cnpy4	0.018	0.018	1165	0.11522	0.009348	0.00014	1220
klb	0.018	0.018	1166	0.87284	6.07e-82	0.00798	595
apex1	-0.018	0.018	1167	0.57241	4.96e-25	0.00226	844
mpig6b	-0.018	0.018	1168	0.02552	0.559428	1e-05	1402
ids	0.018	0.018	1169	-3.15481	4.6e-17	0.00148	915
ctsh	-0.018	0.018	1170	1.10944	1.54e-128	0.01256	500
dpp10	0.018	0.018	1171	1.26919	2.62e-41	0.00385	745
cxcl3	0.018	0.018	1172	-0.07275	0.038781	9e-05	1261
il24	0.018	0.018	1173	0.15969	0.023835	0.00011	1237
lamp3	0.017	0.017	1174	3.25142	0	0.06917	104
tnfrsf9	-0.017	0.017	1175	4.52129	0	0.07152	101
lat	-0.017	0.017	1176	-0.04954	0.253125	3e-05	1344
il16	0.017	0.017	1177	2.3767	2.31e-222	0.02108	373
fut8	0.017	0.017	1178	0.42106	5.03e-13	0.00112	949
pon3	-0.017	0.017	1179	-2.78949	2.79e-140	0.01337	489
itm2a	0.017	0.017	1180	0.90985	7.82e-61	0.00575	658
lair2	0.017	0.017	1181	0.51321	2.55e-58	0.00554	664
ltbr	-0.017	0.017	1182	4.64864	0	0.03423	243
cd207	-0.017	0.017	1183	1.05929	8.1e-34	0.00319	781
gfod2	-0.017	0.017	1184	-0.15894	5.59e-09	0.00074	1009
ccl26	-0.017	0.017	1185	0.04441	0.229853	3e-05	1345
mzt1	-0.017	0.017	1186	-0.10801	0.09531	6e-05	1298
adamts8	0.017	0.017	1187	1.1151	2.34e-53	0.005	689
smarca2	0.017	0.017	1188	-0.38706	2.12e-16	0.00147	918
ceacam3	0.017	0.017	1189	0.0602	0.398816	2e-05	1373
erbb3	-0.016	0.016	1190	-1.9349	7.34e-30	0.00275	805
krt14	0.016	0.016	1191	-0.0231	0.848301	0	1454
fcrl3	-0.016	0.016	1192	1.04474	2.58e-63	0.00609	651
rgs8	0.016	0.016	1193	-0.14762	0.004583	0.00017	1197
il1b	0.016	0.016	1194	0.3263	4.91e-08	0.00065	1037
fgr	0.016	0.016	1195	0.32807	3.81e-09	0.00076	1005
tbc1d17	-0.016	0.016	1196	0.25995	0.000544	0.00026	1151
cope	0.016	0.016	1197	-0.19638	0.006963	0.00016	1204
cdhr1	-0.016	0.016	1198	-0.55447	2.47e-12	0.00107	958
btn3a2	-0.016	0.016	1199	2.77722	1.38e-227	0.02185	363
fuca1	0.016	0.016	1200	0.39436	5.31e-23	0.00206	859
angptl3	-0.016	0.016	1201	3.89568	0	0.03741	216
sult1a1	-0.016	0.016	1202	-0.14224	2.88e-08	0.00065	1038
arhgef12	0.016	0.016	1203	0.05598	0.078	7e-05	1283
bach1	0.016	0.016	1204	-0.05705	0.202953	3e-05	1346
cpped1	0.015	0.015	1205	0.11334	0.021795	0.00011	1238
mesd	-0.015	0.015	1206	-0.03361	0.219236	3e-05	1347
gzmh	0.015	0.015	1207	1.4323	3.69e-241	0.02354	346
sugt1	0.015	0.015	1208	-0.05061	0.23161	3e-05	1348
sirpb1	-0.015	0.015	1209	2.28505	7.9e-227	0.02178	364
crnn	-0.015	0.015	1210	-0.03571	0.487094	1e-05	1403
cep20	-0.015	0.015	1211	0.24575	6.45e-08	0.00064	1041
bmp6	-0.015	0.015	1212	1.26043	6.21e-53	0.00507	683
kir3dl1	0.015	0.015	1213	0.19747	9.25e-13	0.00111	951
mdga1	-0.015	0.015	1214	0.7745	7.63e-59	0.00559	661
cd28	0.015	0.015	1215	2.29894	7.45e-139	0.01361	483
crkl	0.015	0.015	1216	-0.00496	0.873488	0	1455
med18	-0.015	0.015	1217	-0.14177	0.00143	0.00022	1170
ppp1r12a	-0.015	0.015	1218	0.06943	0.044192	9e-05	1262
serpina12	0.015	0.015	1219	-0.01966	0.559658	1e-05	1404
mgll	0.014	0.014	1220	-0.04906	0.197816	4e-05	1323
plxna4	-0.014	0.014	1221	0.06942	0.089918	6e-05	1299
glt8d2	-0.014	0.014	1222	-0.02766	0.70463	0	1456
pdlim7	0.014	0.014	1223	0.09395	0.000303	0.00028	1142
bambi	0.014	0.014	1224	4.17716	1.21e-298	0.02928	286
pfkfb2	0.014	0.014	1225	-0.01367	0.752853	0	1457
ppcdc	0.014	0.014	1226	-0.07158	0.301846	2e-05	1374
cd33	0.014	0.014	1227	0.54288	8.52e-40	0.00369	753
cxcl1	0.014	0.014	1228	0.19984	1.79e-08	0.00068	1026
gbp4	0.013	0.013	1229	0.10559	0.131871	5e-05	1312
slamf1	-0.013	0.013	1230	0.9377	3.68e-61	0.00588	655
rnaset2	0.013	0.013	1231	4.13952	3.74e-256	0.02436	335
ifng	-0.013	0.013	1232	0.64849	3.8e-107	0.01042	537
rassf2	-0.013	0.013	1233	0.85484	3.21e-49	0.00473	699
fcgr3b	-0.013	0.013	1234	-0.49524	2.59e-13	0.00114	946
cxcl13	0.013	0.013	1235	0.95969	1.38e-71	0.00672	628
fgf21	-0.013	0.013	1236	0.54753	9.44e-97	0.00916	572
psma1	0.013	0.013	1237	-0.47033	1.8e-10	0.00089	984
ngf	0.013	0.013	1238	0.80244	0.003581	0.00018	1186
slamf6	0.013	0.013	1239	1.06322	4.68e-32	0.00302	790
smpdl3a	0.013	0.013	1240	0.03826	0.451543	1e-05	1405
prdx3	-0.013	0.013	1241	0.00105	0.982244	0	1458
blvrb	-0.013	0.013	1242	0.35123	1.24e-12	0.00107	959
cd300e	-0.012	0.012	1243	4.02712	0	0.05932	124
akr1c4	0.012	0.012	1244	0.21286	0.000819	0.00024	1157
pla2g1b	-0.012	0.012	1245	0.27775	0.000257	0.00028	1143
cdnf	0.012	0.012	1246	2.88363	6.87e-175	0.01684	433
anxa11	-0.012	0.012	1247	-0.03706	0.459623	1e-05	1406
susd1	0.012	0.012	1248	-0.2273	0.001176	0.00023	1164
cd177	0.012	0.012	1249	0.19634	4.02e-14	0.00122	942
ilkap	-0.012	0.012	1250	0.06517	0.265977	3e-05	1349
decr1	-0.012	0.012	1251	-0.13111	0.00016	0.0003	1128
tfpi2	-0.011	0.011	1252	2.99045	6.47e-275	0.02633	313
stx4	0.011	0.011	1253	0.60684	1.35e-28	0.00263	815
rarres1	0.011	0.011	1254	2.05501	8.88e-90	0.00875	578
bin2	-0.011	0.011	1255	-0.14426	7.57e-05	0.00033	1117
itgb1bp1	0.011	0.011	1256	0.20263	0.015228	0.00013	1224
rwdd1	0.011	0.011	1257	0.02413	0.640965	0	1459
lsm1	0.011	0.011	1258	-0.11672	0.057907	8e-05	1274
aoc1	-0.011	0.011	1259	-0.04832	0.422098	1e-05	1407
il18r1	0.011	0.011	1260	2.23433	1.62e-124	0.01178	519
clps	-0.011	0.011	1261	0.26833	1.86e-08	0.00067	1030
samd9l	0.011	0.011	1262	0.13127	0.003905	0.00018	1187
stk4	0.011	0.011	1263	-0.09384	0.014388	0.00013	1225
bmp4	-0.011	0.011	1264	1.2331	1.43e-63	0.00606	652
s100a16	0.011	0.011	1265	0.54911	3.33e-23	0.00215	854
lilrb2	-0.011	0.011	1266	3.12902	1.64e-244	0.02325	348
stx16	-0.011	0.011	1267	-0.14257	0.015245	0.00013	1226
tnni3	-0.011	0.011	1268	0.48211	5.03e-33	0.0031	785
kitlg	0.01	0.01	1269	1.85948	2.97e-99	0.00946	561
lyar	0.01	0.01	1270	0.30383	1.44e-06	0.00051	1072
aldh1a1	0.01	0.01	1271	0.5375	3.22e-19	0.00171	885
scarb1	-0.01	0.01	1272	-0.05028	0.402326	2e-05	1375
adam23	0.01	0.01	1273	1.88991	5.39e-91	0.00857	583
il17ra	0.01	0.01	1274	0.44809	5.7e-09	0.00072	1017
il5	-0.01	0.01	1275	-0.24779	3.58e-25	0.00232	839
vstm1	0.01	0.01	1276	0.14404	0.035885	0.0001	1250
stc1	-0.01	0.01	1277	2.5026	2.16e-260	0.02474	331
coro1a	-0.01	0.01	1278	-0.14218	0.000122	0.00032	1119
dnajb8	-0.01	0.01	1279	-0.29002	8.96e-07	0.00052	1068
milr1	-0.01	0.01	1280	1.5586	1.38e-122	0.01194	512
dkk4	0.01	0.01	1281	2.76044	0	0.0321	261
comt	0.01	0.01	1282	0.12581	0.001895	0.00021	1174
edil3	-0.009	0.009	1283	3.73021	0	0.03721	217
slc27a4	-0.009	0.009	1284	0.27189	8.02e-08	0.00063	1045
mnda	0.009	0.009	1285	0.06926	0.033105	0.0001	1251
il4	-0.009	0.009	1286	0.0213	0.570539	1e-05	1408
dok2	-0.009	0.009	1287	-0.03037	0.262018	3e-05	1350
psrc1	-0.009	0.009	1288	-0.29069	3.41e-07	0.00057	1057
ca9	0.009	0.009	1289	2.5775	2.11e-290	0.02758	299
il20	0.009	0.009	1290	-0.37982	2.21e-08	0.00068	1027
siglec9	-0.009	0.009	1291	1.98934	5.43e-70	0.00658	632
acan	0.009	0.009	1292	6.31134	0	0.06739	109
sult2a1	-0.009	0.009	1293	1.01792	1.43e-68	0.0065	637
icam4	0.009	0.009	1294	1.09877	5.71e-69	0.00654	636
chek2	0.009	0.009	1295	-0.22963	0.023535	0.00011	1239
il17f	-0.009	0.009	1296	-0.19433	1.14e-05	0.00042	1093
ces3	0.009	0.009	1297	0.15231	0.00126	0.00022	1171
thpo	-0.009	0.009	1298	1.1299	4.81e-38	0.00359	758
cst7	-0.009	0.009	1299	0.0948	0.008128	0.00015	1214
lypd1	-0.009	0.009	1300	-0.29404	4.27e-08	0.00065	1039
il2	0.009	0.009	1301	0.20799	0.05526	8e-05	1275
sf3b4	0.008	0.008	1302	0.06434	0.152394	4e-05	1324
map3k5	0.008	0.008	1303	-0.04963	0.143863	5e-05	1313
hsp90b1	-0.008	0.008	1304	-0.27839	4.93e-08	0.00065	1040
pla2g10	-0.008	0.008	1305	1.90159	6.23e-265	0.02558	318
gnly	0.008	0.008	1306	2.04414	9.5e-231	0.02211	362
tdrkh	0.008	0.008	1307	0.10954	0.006065	0.00016	1205
pdgfrb	0.008	0.008	1308	1.79621	6.76e-80	0.00749	608
pdp1	0.008	0.008	1309	-0.46285	6.1e-12	0.00103	963
dbnl	-0.008	0.008	1310	0.01478	0.67808	0	1460
pm20d1	0.008	0.008	1311	-0.21094	5.58e-31	0.00286	798
tff3	-0.008	0.008	1312	2.23738	4.43e-215	0.02063	377
prss27	0.008	0.008	1313	-0.60367	7.94e-13	0.00109	953
ccn4	0.008	0.008	1314	2.73948	1.4e-249	0.02372	343
fabp6	0.008	0.008	1315	1.52552	2.4e-141	0.0138	478
anxa5	0.008	0.008	1316	2.98352	7.41e-157	0.01544	452
mphosph8	-0.008	0.008	1317	-0.09391	0.035425	0.0001	1252
tpt1	-0.007	0.007	1318	-0.33868	4.66e-11	0.00094	975
preb	-0.007	0.007	1319	1.27691	1.67e-28	0.00265	814
siglec5	0.007	0.007	1320	0.33564	3.93e-31	0.00286	799
aif1	-0.007	0.007	1321	0.43159	2.5e-11	0.00097	970
c1qa	0.007	0.007	1322	2.65596	4.34e-74	0.00698	622
tnfsf12	0.007	0.007	1323	0.98091	1.07e-17	0.00154	902
slamf8	-0.007	0.007	1324	2.32521	1.51120740633055e-312	0.03063	271
cd27	0.007	0.007	1325	3.63312	0	0.04495	185
ndufs6	-0.007	0.007	1326	0.58929	2.07e-42	0.00405	734
pla2g2a	-0.007	0.007	1327	1.71005	1.25e-187	0.01802	411
scarf1	-0.007	0.007	1328	0.92331	1.54e-32	0.00296	794
hk2	-0.007	0.007	1329	0.25337	0.038886	9e-05	1263
metap1	0.007	0.007	1330	-0.55308	1.41e-06	0.00051	1073
lpcat2	0.007	0.007	1331	1.10795	1.24e-44	0.00419	727
mapt	-0.006	0.006	1332	0.22868	0.000475	0.00027	1147
cnpy2	-0.006	0.006	1333	-0.06536	0.242421	3e-05	1351
il11	-0.006	0.006	1334	0.33095	7.59e-10	0.00082	997
ccl16	0.006	0.006	1335	2.56234	0	0.0354	228
fmnl1	-0.006	0.006	1336	0.27322	1.51e-07	0.0006	1053
vnn2	0.006	0.006	1337	0.59289	1.78e-16	0.00145	921
fkbp7	0.006	0.006	1338	0.06072	0.398661	2e-05	1376
ppib	-0.006	0.006	1339	0.03001	0.389282	2e-05	1377
gbp2	-0.006	0.006	1340	0.57569	4.05e-24	0.00222	847
stx8	0.006	0.006	1341	0.3224	1.72e-06	0.00049	1078
casp2	-0.006	0.006	1342	-0.15337	0.001646	0.00021	1175
vim	-0.006	0.006	1343	0.1294	9.49e-06	0.00042	1094
agr3	-0.006	0.006	1344	0.9739	1.02e-65	0.00638	643
tdgf1	-0.005	0.005	1345	0.13817	3.88e-09	0.00076	1006
ifnl1	-0.005	0.005	1346	0.64194	2.12e-17	0.00157	898
lilra2	0.005	0.005	1347	2.59669	9.31e-175	0.01675	434
fadd	0.005	0.005	1348	0.0956	0.027815	0.0001	1253
casp1	0.005	0.005	1349	0.69408	8.72e-46	0.00438	716
gh1	0.005	0.005	1350	0.10248	2.6e-08	0.00066	1033
atp5po	-0.005	0.005	1351	-0.22621	0.005775	0.00017	1198
timp3	-0.005	0.005	1352	0.36868	1.28e-48	0.00453	706
dgkz	0.005	0.005	1353	-0.27075	0.004511	0.00017	1199
pnliprp2	0.005	0.005	1354	0.02066	0.069017	7e-05	1284
lgals4	-0.005	0.005	1355	3.44105	0	0.07466	91
c2cd2l	0.005	0.005	1356	0.14151	0.07612	7e-05	1285
sftpd	0.005	0.005	1357	1.74211	3.45e-278	0.02663	307
sfrp1	-0.005	0.005	1358	4.71077	0	0.09097	60
tnfrsf6b	0.004	0.004	1359	2.37649	0	0.03668	223
cntn3	0.004	0.004	1360	1.46318	3.32e-48	0.00451	709
gh2	0.004	0.004	1361	-0.18782	5.13e-20	0.00183	877
dsg4	-0.004	0.004	1362	-2.61632	0	0.03273	258
inpp1	0.004	0.004	1363	0.62236	8.41e-24	0.00216	851
rangap1	-0.004	0.004	1364	-0.49035	1.53e-12	0.00109	954
rad23b	0.004	0.004	1365	-0.31836	1.37e-05	0.00041	1098
ca2	0.004	0.004	1366	0.36516	8.76e-15	0.00128	937
lif	0.004	0.004	1367	0.24813	0.00017	0.00031	1123
actn4	-0.004	0.004	1368	1.32106	1.81e-35	0.00334	772
egf	-0.004	0.004	1369	0.04397	0.173546	4e-05	1325
cd22	0.003	0.003	1370	1.13455	8.12e-49	0.00452	708
cxcl6	0.003	0.003	1371	0.41643	4.73e-22	0.00196	870
crx	-0.003	0.003	1372	-0.18332	1.01e-08	0.00071	1020
tff2	-0.003	0.003	1373	3.07879	0	0.06803	106
pappa	-0.003	0.003	1374	1.04605	2.96e-47	0.00451	710
agr2	-0.003	0.003	1375	1.16365	2.77e-264	0.02614	315
zbtb17	0.003	0.003	1376	1.60902	2.18e-92	0.00896	575
gga1	0.003	0.003	1377	-0.89108	9.8e-74	0.00716	617
gcg	-0.003	0.003	1378	0.45404	4.31e-65	0.0063	646
ninj1	-0.003	0.003	1379	0.87264	1.57e-46	0.00446	713
acp6	0.003	0.003	1380	0.50949	3.54e-25	0.00227	843
cxcl8	-0.003	0.003	1381	1.66544	1.41e-258	0.02496	327
igfbp7	0.003	0.003	1382	6.30382	0	0.07722	85
cdsn	0.003	0.003	1383	1.48941	1.15e-83	0.00789	598
nppb	-0.003	0.003	1384	1.24121	0	0.0545	140
tppp3	0.003	0.003	1385	0.85299	5.36e-23	0.00212	856
clspn	0.002	0.002	1386	-0.32251	0.000975	0.00024	1158
padi4	0.002	0.002	1387	0.29585	7.51e-11	0.00092	980
ceacam8	-0.002	0.002	1388	1.01891	4.77e-52	0.00498	690
cc2d1a	-0.002	0.002	1389	0.29336	3.27e-11	0.00094	976
ikbkg	-0.002	0.002	1390	-0.01903	0.596283	1e-05	1409
rtbdn	0.002	0.002	1391	3.95635	4.96e-280	0.02695	301
ctrc	-0.002	0.002	1392	-0.20221	0.000125	0.00031	1124
itgb2	-0.002	0.002	1393	3.67458	1.1e-224	0.02165	369
vamp5	0.001	0.001	1394	0.70424	1.81e-29	0.00275	806
hebp1	-0.001	0.001	1395	0.12508	0.046442	9e-05	1264
eif5a	-0.001	0.001	1396	-0.06934	0.540862	1e-05	1410
adam15	0.001	0.001	1397	2.35205	1.29e-102	0.00997	550
mmp8	-0.001	0.001	1398	0.23718	7.91e-08	0.00061	1052
baiap2	0.001	0.001	1399	0.43425	4.85e-17	0.00153	905
ruvbl1	0.001	0.001	1400	-0.09734	0.003312	0.00019	1178
serpine1	0.001	0.001	1401	0.31435	9.14e-11	0.00088	985
il10ra	-0.001	0.001	1402	0.28909	5.55e-07	0.00054	1065
tank	0.001	0.001	1403	-0.15885	0.000954	0.00024	1159
clec4c	0.001	0.001	1404	-0.59496	5.51e-17	0.00149	912
siglec15	0	0	1405	-0.19671	7.08e-06	0.00044	1090
slit2	0	0	1406	0.44108	1.62e-11	0.00099	966
clec7a	0	0	1407	1.58862	3.43e-184	0.01746	422
nrtn	0	0	1408	0.28061	3.36e-05	0.00037	1108
il7	0	0	1409	-0.20497	7.28e-05	0.00034	1114
cdh17	0	0	1410	0.86488	1.27e-68	0.00649	638
acvrl1	0	0	1435	7.43026	0	0.07652	88
dll1	0	0	1435	4.81513	0	0.04205	196
il15ra	0	0	1435	3.75285	0	0.03333	251
rarres2	0	0	1435	2.40186	1.27173682997087e-317	0.03022	274
sema4c	0	0	1435	4.29279	2.13e-289	0.02784	295
crtam	0	0	1435	2.30517	7.24e-275	0.02653	310
esam	0	0	1435	3.00518	1.09e-186	0.01767	418
gpr37	0	0	1435	1.33724	8.68e-157	0.0153	454
ezr	0	0	1435	3.50175	8.45e-157	0.01489	463
vat1	0	0	1435	4.3395	2.23e-148	0.01427	470
ccl21	0	0	1435	1.80154	1.65e-112	0.0107	531
cd48	0	0	1435	2.43786	5.64e-108	0.01028	540
ctsb	0	0	1435	1.2385	4.57e-90	0.00856	584
c2	0	0	1435	2.63377	4.01e-79	0.00749	609
pth1r	0	0	1435	1.46751	3.27e-62	0.00588	656
kel	0	0	1435	1.49181	8.36e-57	0.00548	669
defb4a_defb4b	0	0	1435	0.30784	3.72e-42	0.00398	739
wfikkn2	0	0	1435	1.16678	1.72e-36	0.00337	770
skap1	0	0	1435	-0.52949	1.64e-32	0.00302	791
ifngr2	0	0	1435	0.75369	1.13e-31	0.00293	796
itga6	0	0	1435	-0.62567	7.99e-23	0.00206	860
eif4ebp1	0	0	1435	0.4037	9.69e-16	0.00137	927
ciapin1	0	0	1435	0.3566	9.28e-12	0.00098	969
ddx58	0	0	1435	0.38733	4.09e-11	0.00095	974
shmt1	0	0	1435	0.25197	4.99e-11	0.00092	981
sh2b3	0	0	1435	-0.21823	2.77e-10	0.00087	987
erbin	0	0	1435	-0.15178	2.89e-06	0.00047	1084
slc16a1	0	0	1435	-0.24798	2.51e-05	0.00039	1104
map2k6	0	0	1435	-0.13549	4.5e-05	0.00035	1112
nudc	0	0	1435	0.19157	0.000214	0.00029	1133
lgmn	0	0	1435	0.30495	0.00082	0.00024	1160
casp3	0	0	1435	-0.11603	0.001858	0.0002	1177
cd69	0	0	1435	-0.09398	0.013684	0.00013	1227
wasf1	0	0	1435	-0.07257	0.042917	9e-05	1265
nck2	0	0	1435	-0.05989	0.055672	8e-05	1276
psmg3	0	0	1435	0.12442	0.051763	8e-05	1277
psmd9	0	0	1435	0.10526	0.075554	7e-05	1286
tfrc	0	0	1435	0.1596	0.06413	7e-05	1287
mtpn	0	0	1435	-0.14299	0.168374	4e-05	1326
pten	0	0	1435	-0.15834	0.160575	4e-05	1327
pmvk	0	0	1435	-0.03684	0.238835	3e-05	1352
snap23	0	0	1435	-0.04598	0.228068	3e-05	1353
stambp	0	0	1435	0.05636	0.278386	3e-05	1354
clip2	0	0	1435	-0.03018	0.302429	2e-05	1378
nsfl1c	0	0	1435	0.0538	0.276875	2e-05	1379
pfdn2	0	0	1435	-0.06282	0.308495	2e-05	1380
arsb	0	0	1435	0.025	0.679291	0	1461
cnst	0	0	1435	-0.00677	0.824485	0	1462
hars1	0	0	1435	-0.00357	0.933955	0	1463
pcolce	Excluded because of missingness (see Methods)			4.21601	1.76e-294	0.07342	93
ctss	Excluded because of missingness (see Methods)			5.01117	1.09e-202	0.02468	332
npm1	Excluded because of missingness (see Methods)			0.36385	0.000184	0.00112	950
tacstd2	Excluded because of missingness (see Methods)			0.23622	0.050193	9e-05	1266

## Sheet: ST2 Top 20 SHAP proteins
Supplementary Table 2. Top 20 Olink proteins by SHAP values.
Protein	Elastic net coefficient	Mean absolute SHAP value
scarf2	2.02	1.078
eda2r	1.338	1.057
ltbp2	1.527	0.99
cxcl17	1.334	0.908
col6a3	-1.156	0.677
cdcp1	0.8	0.647
mog	1.263	0.641
ptprn2	-1.588	0.602
ccdc80	1.312	0.57
rgmb	-0.885	0.536
nefl	0.681	0.496
epha1	0.43	0.491
egfr	-1.428	0.467
podxl2	-1.267	0.463
gdf15	0.783	0.453
thbs2	-0.708	0.448
itgav	2.066	0.439
ptgds	0.728	0.439
spon2	-0.537	0.406
robo1	-1.38	0.396

## Sheet: ST3 Top 20 SHAP cancer
Supplementary Table 3. Cancer-protein assocations derived from multivariable-adjusted Cox proportional hazards models for Top 20 Olink proteins by SHAP values. Adapted from data in Papier et al. 2024.
Protein	Cancer site	EVENTS	Hazard Ratio	Lower 95% CI	Upper 95% CI	P-value	Chi-square	Cancer association	Elastic net coefficient	Mean absolute SHAP value	Aging association	Directionality
scarf2	Liver Cancer	52	2.01	1.57	2.58	3.50e-08	30.41	positive	2.02	1.078	positive	consistent
eda2r	Liver Cancer	51	1.82	1.36	2.45	6.20e-05	16.04	positive	1.338	1.057	positive	consistent
eda2r	Non-Hodgkin lymphoma	199	1.49	1.26	1.75	2.46e-06	22.2	positive	1.338	1.057	positive	consistent
ltbp2	Liver Cancer	55	2.12	1.68	2.68	2.39e-10	40.12	positive	1.527	0.99	positive	consistent
cxcl17	Esophageal adenocarcinoma	76	1.56	1.28	1.9	7.88e-06	19.97	positive	1.334	0.908	positive	consistent
cxcl17	Lung Cancer	383	1.56	1.41	1.73	7.50e-18	74.08	positive	1.334	0.908	positive	consistent
cxcl17	Lung adenocarcinoma	145	1.6	1.37	1.87	3.80e-09	34.72	positive	1.334	0.908	positive	consistent
cxcl17	Lung squamous cell carcinoma	65	1.68	1.31	2.15	3.84e-05	16.95	positive	1.334	0.908	positive	consistent
cdcp1	Liver Cancer	50	1.77	1.38	2.27	7.72e-06	20.01	positive	0.8	0.647	positive	consistent
cdcp1	Lung Cancer	377	1.4	1.27	1.56	7.68e-11	42.34	positive	0.8	0.647	positive	consistent
cdcp1	Lung squamous cell carcinoma	64	1.89	1.51	2.38	3.24e-08	30.56	positive	0.8	0.647	positive	consistent
gdf15	Colon Cancer	361	1.29	1.15	1.45	2.34e-05	17.89	positive	0.783	0.453	positive	consistent
gdf15	Colorectal Cancer	534	1.32	1.2	1.45	6.39e-09	33.71	positive	0.783	0.453	positive	consistent
gdf15	Esophageal adenocarcinoma	76	1.68	1.35	2.09	3.51e-06	21.52	positive	0.783	0.453	positive	consistent
gdf15	Liver Cancer	55	2.03	1.64	2.52	6.12e-11	42.78	positive	0.783	0.453	positive	consistent
gdf15	Lung Cancer	389	1.48	1.34	1.64	4.58e-14	56.9	positive	0.783	0.453	positive	consistent
gdf15	Non-Hodgkin lymphoma	202	1.39	1.21	1.6	3.50e-06	21.52	positive	0.783	0.453	positive	consistent
gdf15	Rectal Cancer	173	1.38	1.18	1.62	4.61e-05	16.6	positive	0.783	0.453	positive	consistent
thbs2	Liver Cancer	53	1.81	1.57	2.09	1.24e-16	68.55	positive	-0.708	0.448	negative	inconsistent
ptgds	Non-Hodgkin lymphoma	197	1.31	1.16	1.48	2.26e-05	17.96	positive	0.728	0.439	positive	consistent
spon2	Liver Cancer	52	2.03	1.61	2.57	3.38e-09	34.95	positive	-0.537	0.406	negative	inconsistent
robo1	Diffuse lymphoma	103	1.46	1.24	1.72	7.90e-06	19.96	positive	-1.38	0.396	negative	inconsistent
robo1	Liver Cancer	54	1.72	1.45	2.04	5.63e-10	38.44	positive	-1.38	0.396	negative	inconsistent
robo1	Non-Hodgkin lymphoma	203	1.44	1.28	1.62	1.09e-09	37.15	positive	-1.38	0.396	negative	inconsistent

## Sheet: ST4 Phenotypic associations
Supplementary Table 4. Association of the proteomically predicted age and other age-related phenotypes.
	CA Model						CA and PA Model
Binary Outcome​	Chrono. Age OR	Chrono. Age​ 95% CI	Chrono. Age P​-value	Chrono. Age2 OR	Chrono. Age2​ 95% CI	Chrono. Age2 P​-value	Chrono. Age OR	Chrono. Age​ 95% CI	Chrono. Age P​-value	Chrono. Age2 OR	Chrono. Age2​ 95% CI	Chrono. Age2 P​-value	Prot. Age OR	Prot. Age 95% CI	Prot. Age P​-value
Cancer (any)​	1.077	[1.030-1.125]	0.00102	1	[1.000-1.000]	0.945	1.043	[0.997-1.091]	0.07​	1	[1.000-1.000]	0.792	1.029	[1.021-1.038]	9.89E-12​
Cancer (minus blood cancers)​	1.088	[1.040-1.138]	0.000253	1	[1.000-1.000]	0.632	1.059	[1.011-1.109]	0.0145​	1	[1.000-1.000]	0.836	1.024	[1.015-1.033]	2.81E-08​
Type 2 Diabetes	1.122	[1.045-1.205]	0.00152	1	[0.999-1.000]	0.168	1.032	[0.960-1.110]	0.388​	1	[0.999-1.000]	0.335	1.082	[1.069-1.096]	9.11E-35​
Ischemic Heart Disease	1.136	[1.070-1.205]	2.75e-05	1	[0.999-1.000]	0.242	1.044	[0.982-1.109]	0.167​	1	[0.999-1.000]	0.514	1.084	[1.073-1.095]	2.31E-55​
Continuous Outcome​	Chrono. Age Beta	Chrono. Age​ SE	Chrono. Age​ P-value	Chrono. Age2 Beta	Chrono. Age2​ SE	Chrono. Age2 P​-value	Chrono. Age Beta	Chrono. Age​ SE	Chrono. Age​ P-value	Chrono. Age2 Beta	Chrono. Age2​ SE	Chrono. Age2 P​-value	Prot. Age Beta	Prot. Age SE	Prot. Age P-value
LOY​	-0.067	0.006	8.11e-27	0.001	0	1.36e-46	-0.071​	0.006​	5.52E-29​	0.001	0	2.44e-46	0.005​	0.001​	0.00028​
Age at menopause​	1.418	0.1	2.3e-45	-0.012	0.001	1.83e-41	1.599​	0.102​	1.99E-54​	-0.012	0.001	1.17e-45	-0.127​	0.017​	1.88E-14​

## Sheet: ST5 Signals in UKB
Supplementary Table 5. Details for the genome-wide significant signals from the GWAS analysis. Also shown are the cis- and trans-pQTL associations for each signal identified.
SNP​	Top gene from 'GWAS to Gene'​	Beta for proteomic age acceleration	P-value for proteomic age acceleration	Beta for pQTL adj. proteomic age acceleration	P-value for pQTL adj. proteomic age acceleration​	Cis pQTL (rank in Elastic net)​	Trans pQTL (rank in Elastic net)​
rs5763025​	SCARF2​	-0.311	1.30E-38​	-0.067	0.0058	SCARF2 (2)​	none
rs56007204​	CRTAC1​	0.251	5.50E-27​	0.034	0.18	CRTAC1 (29)​	none
rs2281819​	MLN​	0.18	1.10E-15​	0.033	0.14	MLN (175)​	GHRL (653); AGXT (807)​
rs4900471​	DLK1​	-0.157	8.80E-14​	-0.054	0.013	DLK1 (121); WARS1 (258)​	PEAR1 (80); FLT3LG (171); GP1BA (237); DAG1 (256); CD84 (530); CD244 (725); SDC4 (930); CCN2 (952); PAPPA (1374)​
rs446658​	CHGB​	0.128	2.40E-11​	0.031	0.074	CHGB (148)​	none
rs748667196​	LEFTY1​	0.122	2.00E-10​	0.006	0.67	LEFTY2 (209)​	none
6:169616775​	THBS2​	0.203	3.90E-10​	0.026	0.43	THBS2 (37)​	none
rs9409964​	MRPS2​	0.151	4.30E-10​	-0.058	0.017	PAEP (371)​	OBP2B (615)​
17:41351104​	BRCA1​	-0.119	8.50E-9​	-0.109	1.3e-07	AARSD1 (230); CD300LG (521); AOC3 (960); VAT1 (1435)​	none
rs11900031​	GEN1​	0.183	2.10E-9​	0.056	0.062	none​	AFP (102)​
rs12710316​	GDF15​	-0.163	1.00E-8​	-0.009	0.68	GDF15 (28); LRRC25 (228)​	none
rs10445581​	KLK14​	0.115	2.30E-8​	0.046	0.028	KLK14 (165); KLK13 (575); CD33 (1227)​	RSPO1 (185); CXCL14 (193); CCL27 (318)​
rs9884482​	PPA2​	0.111	3.10E-8​	0.09	8.4e-06	none​	CTSV (89); ADA2 (95); IL15 (205); SUSD2 (290); CREG1 (361); CELA3A (366); CNDP1 (407); IL1RL2 (436); SMPD1 (542); KLK13 (575); IFNLR1 (619); MEP1B (665); ​IDUA (734); NAAA (792); SSC4D (816); ASAH2 (826); CDH15 (957); CHI3L1 (1084); EDAR (1103); PRSS27 (1313); CCN4 (1314); CLEC4C (1404); PCOLCE (NA)​
rs2269460​	POLR2A​	-0.113	3.30E-8​	-0.1	1.1e-06	TNFSF13 (31); TNFSF12 (1323)​	none
rs111740308​	LOC105370954​	-0.113	3.60E-8​	not applicable	not applicable	none	none
5:156482884​	HAVCR1​	0.119	3.70E-8​	0.045	0.036	HAVCR1 (281); TIMD4 (912)​	TMPRSS15 (672)​

## Sheet: ST6 G2G scores
Supplementary Table 6. GWAS to Genes (G2G) was applied to GWAS data. In total 162 genes were scored as potentially impacting proteomic age acceleration by at least one functional source. Headers denote: gene; gene name; chr: chromosome; start: TSS of gene; end: gene end; other high scoring genes: neighbouring genes with similar or higher scores; rank: gene rank based on score; G2G score: pipeline…
gene	chr	start	end	high_scorers	rank	score	signals	eqtl	pqtl	pops	abc	codvars	closest_gene	percentile	n_anals
CHGB	20	5892155	5905999	NA	1	5.72084	rs446658	Exp-GWAS+	Protein-GWAS+	yes	yes	yes	yes	100	6
THBS2	6	169615874	169654209	NA	2	5.20605	6:169616775_CTAA_C	Exp-GWAS+	Protein-GWAS+	yes	yes	NA	yes	99	5
SCARF2	22	20778873	20792112	NA	3	4.72005	rs5763025	Exp-GWAS+	Protein-GWAS-	NA	yes	yes	yes	98	5
CRTAC1	10	99624756	99790378	NA	4	4.63171	rs56007204	Exp-GWAS+	NA	yes	NA	yes	yes	97	4
DLK1	14	101193201	101204561	NA	5	4.22225	rs4900471	Exp-GWAS-	Protein-GWAS-	yes	yes	yes	NA	96	5
LEFTY1	1	226073981	226076846	NA	6	3.22701	rs748667196	Exp-GWAS+	NA	NA	yes	yes	yes	95	4
BRCA1	17	41196311	41277381	NBR1	7	3.17944	17:41351104_AT_A	Exp-GWAS-	NA	yes	yes	yes	NA	94	4
NBR1	17	41322425	41363707	BRCA1	8	2.70279	17:41351104_AT_A	Exp-GWAS+	NA	NA	yes	yes	yes	93	4
GEN1	2	17935135	17970213	NA	9	2.20746	rs11900031	Exp-GWAS+	NA	NA	yes	yes	NA	92	3
KLK14	19	51580750	51587467	NA	10	1.72521	rs10445581	NA	Protein-GWAS+	NA	NA	yes	yes	91	3
LINC00523	14	101123604	101139081	DLK1	11	1.71984	rs4900471	Exp-GWAS+	NA	NA	yes	NA	yes	90	3
HAVCR1	5	156456423	156486127	TIMD4	12	1.71075	5:156482884_CA_C	Exp-GWAS-	Protein-GWAS-	NA	NA	NA	yes	89	3
EPHX1	1	225997775	226033264	LEFTY1	13	1.70787	rs748667196	Exp-GWAS-	NA	yes	yes	NA	NA	88	3
TIMD4	5	156346302	156390237	HAVCR1	14	1.7024	5:156482884_CA_C	Exp-GWAS-	Protein-GWAS-	yes	NA	NA	NA	87	3
SMC6	2	17845078	17935096	GEN1	15	1.67522	rs11900031	Exp-GWAS-	NA	NA	yes	NA	yes	86	3
MLN	6	33762449	33771780	NA	16	1.22327	rs2281819	NA	Protein-GWAS-	NA	NA	yes	yes	85	3
VAT1	17	41166623	41174402	BRCA1,NBR1,TMEM106A,RND2	17	1.22246	17:41351104_AT_A	Exp-GWAS+	Protein-GWAS+	NA	yes	NA	NA	84	3
TMEM106A	17	41363893	41372061	BRCA1,NBR1,VAT1,RND2	18	1.22223	17:41351104_AT_A	Exp-GWAS+	Protein-GWAS+	NA	yes	NA	NA	83	3
POLR2A	17	7387684	7417933	SOX15,GPS2,EIF5A,TP53	19	1.21145	rs2269460	Exp-GWAS+	NA	NA	NA	NA	yes	82	2
SOX15	17	7491495	7493412	POLR2A,GPS2,EIF5A,TP53	20	0.728074	rs2269460	Exp-GWAS+	NA	NA	NA	NA	NA	81	1
GPS2	17	7215979	7218679	POLR2A,SOX15,EIF5A,TP53	21	0.727614	rs2269460	Exp-GWAS-	NA	NA	NA	NA	NA	80	1
GDF15	19	18496967	18499986	PGPEP1	22	0.727225	rs12710316	NA	NA	yes	yes	NA	NA	79	2
MRPS2	9	138391810	138396519	NA	23	0.726257	rs9409964	Exp-GWAS+	NA	NA	yes	NA	NA	78	2
EIF5A	17	7210317	7215782	POLR2A,SOX15,GPS2,TP53,KCTD11,TNFSF13,PHF23	24	0.725992	rs2269460	Exp-GWAS-	NA	NA	NA	NA	NA	77	1
LEFTY2	1	226124297	226129192	LEFTY1,EPHX1,PYCR2	25	0.725822	rs748667196	Exp-GWAS-	Protein-GWAS-	NA	NA	NA	NA	76	2
RND2	17	41177247	41184058	BRCA1,NBR1,VAT1,TMEM106A,RUNDC1,LINC00910,NBR2,ARL4D	26	0.723023	17:41351104_AT_A	Exp-GWAS+	NA	NA	yes	NA	NA	75	2
ZNF74	22	20748404	20762753	SCARF2	27	0.719396	rs5763025	Exp-GWAS+	NA	NA	yes	NA	NA	74	2
RUNDC1	17	41132581	41147159	BRCA1,NBR1,VAT1,TMEM106A,RND2,LINC00910,NBR2,ARL4D,IFI35,AARSD1	28	0.718465	17:41351104_AT_A	Exp-GWAS+	NA	NA	yes	NA	NA	73	2
LEMD2	6	33738989	33756907	MLN,ITPR3,UQCC2	29	0.718231	rs2281819	Exp-GWAS+	NA	NA	yes	NA	NA	72	2
TP53	17	7571719	7590868	POLR2A,SOX15,GPS2,EIF5A,KCTD11,TNFSF13,PHF23,YBX2,ELP5,TNFSF12,SENP3,ATP1B2,CHRNB1,NEURL4	30	0.71796	rs2269460	Exp-GWAS-	NA	yes	NA	NA	NA	71	2
LINC00910	17	41447212	41466266	BRCA1,NBR1,VAT1,TMEM106A,RND2,RUNDC1,NBR2,ARL4D,IFI35,AARSD1	31	0.715838	17:41351104_AT_A	Exp-GWAS-	NA	NA	yes	NA	NA	70	2
LOC101929523	6	169613306	169639660	THBS2	32	0.713077	6:169616775_CTAA_C	NA	NA	NA	yes	NA	yes	69	2
PGPEP1	19	18451407	18480760	GDF15,LSM4	33	0.711769	rs12710316	NA	NA	NA	yes	NA	yes	68	2
NBR2	17	41277573	41305688	BRCA1,NBR1,VAT1,TMEM106A,RND2,RUNDC1,LINC00910,ARL4D,IFI35,AARSD1,CNTNAP1,MEOX1	34	0.71052	17:41351104_AT_A	Exp-GWAS+	NA	NA	yes	NA	NA	67	2
ITPR3	6	33589098	33664339	MLN,LEMD2,UQCC2,IP6K3	35	0.684588	rs2281819	NA	NA	NA	yes	NA	yes	66	2
PPA2	4	106290233	106395227	TET2	36	0.667305	rs9884482	Exp-GWAS+	NA	yes	NA	NA	NA	65	2
VSNL1	2	17721238	17837706	GEN1,SMC6	37	0.659695	rs11900031	NA	NA	yes	yes	NA	NA	64	2
TET2	4	106067841	106200960	PPA2	38	0.650799	rs9884482	NA	NA	NA	yes	NA	yes	63	2
KCTD11	17	7255207	7258263	POLR2A,SOX15,GPS2,EIF5A,TP53,TNFSF13,PHF23,YBX2,ELP5,TNFSF12,SENP3,ATP1B2,CHRNB1,ASGR2,NEURL4,SHBG,FXR2	39	0.227405	rs2269460	Exp-GWAS+	NA	NA	NA	NA	NA	62	1
TNFSF13	17	7461608	7464925	POLR2A,SOX15,GPS2,EIF5A,TP53,KCTD11,PHF23,YBX2,ELP5,TNFSF12,SENP3,ATP1B2,CHRNB1,ASGR2,NEURL4,SHBG,FXR2	40	0.227252	rs2269460	Exp-GWAS+	NA	NA	NA	NA	NA	62	1
PHF23	17	7138356	7142776	POLR2A,SOX15,GPS2,EIF5A,TP53,KCTD11,TNFSF13,YBX2,ELP5,TNFSF12,SENP3,ATP1B2,CHRNB1,ASGR2,NEURL4,SHBG,FXR2	41	0.226605	rs2269460	Exp-GWAS-	NA	NA	NA	NA	NA	61	1
PYCR2	1	226107576	226112040	LEFTY1,EPHX1,LEFTY2,TMEM63A	42	0.226075	rs748667196	Exp-GWAS-	NA	NA	yes	NA	NA	61	2
ARL4D	17	41476360	41478505	BRCA1,NBR1,VAT1,TMEM106A,RND2,RUNDC1,LINC00910,NBR2,IFI35,AARSD1,MEOX1	43	0.225762	17:41351104_AT_A	Exp-GWAS+	NA	NA	yes	NA	NA	60	2
YBX2	17	7191581	7197958	POLR2A,SOX15,GPS2,EIF5A,TP53,KCTD11,TNFSF13,PHF23,ELP5,TNFSF12,SENP3,ATP1B2,CHRNB1,ASGR2,NEURL4,SHBG,FXR2	44	0.225456	rs2269460	Exp-GWAS-	NA	NA	NA	NA	NA	60	1
ELP5	17	7155055	7163259	POLR2A,SOX15,GPS2,EIF5A,TP53,KCTD11,TNFSF13,PHF23,YBX2,TNFSF12,SENP3,ATP1B2,CHRNB1,ASGR2,NEURL4,SHBG,FXR2,FGF11	45	0.224384	rs2269460	Exp-GWAS-	NA	NA	NA	NA	NA	59	1
TNFSF12	17	7452374	7461198	POLR2A,SOX15,GPS2,EIF5A,TP53,KCTD11,TNFSF13,PHF23,YBX2,ELP5,SENP3,ATP1B2,CHRNB1,ASGR2,NEURL4,SHBG,FXR2,FGF11	46	0.22402	rs2269460	Exp-GWAS+	Protein-GWAS+	NA	NA	NA	NA	59	2
SENP3	17	7465235	7475287	POLR2A,SOX15,GPS2,EIF5A,TP53,KCTD11,TNFSF13,PHF23,YBX2,ELP5,TNFSF12,ATP1B2,CHRNB1,ASGR2,NEURL4,SHBG,FXR2,FGF11	47	0.223299	rs2269460	Exp-GWAS-	NA	NA	NA	NA	NA	58	1
ATP1B2	17	7549944	7561089	POLR2A,SOX15,GPS2,EIF5A,TP53,KCTD11,TNFSF13,PHF23,YBX2,ELP5,TNFSF12,SENP3,CHRNB1,NEURL4,SHBG,FXR2,FGF11	48	0.222658	rs2269460	Exp-GWAS-	Protein-GWAS-	NA	NA	NA	NA	58	2
IFI35	17	41158800	41166473	BRCA1,NBR1,VAT1,TMEM106A,RND2,RUNDC1,LINC00910,NBR2,ARL4D,AARSD1,CNTNAP1	49	0.222518	17:41351104_AT_A	Exp-GWAS+	NA	NA	yes	NA	NA	57	2
CHRNB1	17	7348379	7361029	POLR2A,SOX15,GPS2,EIF5A,TP53,KCTD11,TNFSF13,PHF23,YBX2,ELP5,TNFSF12,SENP3,ATP1B2,ASGR2,NEURL4,SHBG,FXR2,FGF11	50	0.221775	rs2269460	Exp-GWAS-	NA	NA	NA	yes	NA	57	2
ASGR2	17	7004640	7018130	POLR2A,SOX15,GPS2,EIF5A,KCTD11,TNFSF13,PHF23,YBX2,ELP5,TNFSF12,SENP3,CHRNB1,NEURL4,SHBG,FXR2,FGF11	51	0.221282	rs2269460	Exp-GWAS+	NA	NA	NA	NA	NA	56	1
NEURL4	17	7218946	7232654	POLR2A,SOX15,GPS2,EIF5A,TP53,KCTD11,TNFSF13,PHF23,YBX2,ELP5,TNFSF12,SENP3,ATP1B2,CHRNB1,ASGR2,SHBG,FXR2,FGF11	52	0.221154	rs2269460	Exp-GWAS+	NA	NA	NA	NA	NA	56	1
CD33	19	51728335	51743271	KLK14,SIGLEC8	53	0.220383	rs10445581	Exp-GWAS-	Protein-GWAS-	NA	NA	NA	NA	55	2
UQCC2	6	33664540	33679477	MLN,LEMD2,ITPR3,IP6K3,MIR5004,PHF1	54	0.219981	rs2281819	Exp-GWAS+	NA	NA	yes	NA	NA	55	2
LSM4	19	18417045	18433886	GDF15,PGPEP1	55	0.219113	rs12710316	Exp-GWAS-	NA	NA	yes	NA	NA	54	2
AARSD1	17	41102542	41116471	BRCA1,NBR1,VAT1,TMEM106A,RND2,RUNDC1,LINC00910,NBR2,ARL4D,IFI35,CNTNAP1	56	0.218846	17:41351104_AT_A	Exp-GWAS-	NA	NA	yes	NA	NA	54	2
SHBG	17	7517381	7536701	POLR2A,SOX15,GPS2,EIF5A,TP53,KCTD11,TNFSF13,PHF23,YBX2,ELP5,TNFSF12,SENP3,ATP1B2,CHRNB1,ASGR2,NEURL4,FXR2,FGF11	57	0.21786	rs2269460	Exp-GWAS+	Protein-GWAS+	NA	NA	NA	NA	53	2
CNTNAP1	17	40834548	40852011	BRCA1,NBR1,VAT1,RND2,RUNDC1,NBR2,IFI35,AARSD1	58	0.216772	17:41351104_AT_A	Exp-GWAS+	NA	NA	yes	NA	NA	53	2
FXR2	17	7494547	7518215	POLR2A,SOX15,GPS2,EIF5A,TP53,KCTD11,TNFSF13,PHF23,YBX2,ELP5,TNFSF12,SENP3,ATP1B2,CHRNB1,ASGR2,NEURL4,SHBG,FGF11	59	0.215308	rs2269460	Exp-GWAS-	NA	NA	NA	NA	NA	52	1
HAVCR2	5	156512842	156536055	HAVCR1,TIMD4	60	0.214558	5:156482884_CA_C	Exp-GWAS+	Protein-GWAS-	NA	NA	NA	NA	52	2
MEOX1	17	41717756	41739290	BRCA1,NBR1,TMEM106A,LINC00910,NBR2,ARL4D	61	0.214383	17:41351104_AT_A	Exp-GWAS+	NA	NA	yes	NA	NA	51	2
IP6K3	6	33689442	33714762	MLN,LEMD2,ITPR3,UQCC2,MIR5004,PHF1	62	0.213887	rs2281819	Exp-GWAS-	NA	NA	yes	NA	NA	51	2
MEG3	14	101292444	101327363	DLK1,LINC00523	63	0.208427	rs4900471	Exp-GWAS+	NA	NA	yes	NA	NA	50	2
TMEM63A	1	226033236	226070080	LEFTY1,EPHX1,LEFTY2,PYCR2	64	0.207071	rs748667196	Exp-GWAS-	NA	NA	yes	NA	NA	50	2
MCM8	20	5931297	5979623	CHGB	65	0.200603	rs446658	Exp-GWAS-	NA	NA	yes	NA	NA	49	2
MED15	22	20861896	20941906	SCARF2,ZNF74,SERPIND1	66	0.180859	rs5763025	Exp-GWAS-	NA	NA	yes	NA	NA	49	2
MIR5004	6	33406107	33406214	MLN,LEMD2,ITPR3,UQCC2,IP6K3,PHF1	67	-0.271315	rs2281819	NA	NA	NA	NA	NA	yes	48	1
OBP2A	9	138437971	138441815	MRPS2,PAEP,LINC01502	68	-0.273235	rs9409964	Exp-GWAS+	NA	NA	NA	NA	NA	48	1
PAEP	9	138453601	138458801	MRPS2,OBP2A,LINC01502,C9orf116	69	-0.274031	rs9409964	NA	NA	yes	NA	NA	NA	47	1
PHF1	6	33378790	33384216	MLN,LEMD2,ITPR3,UQCC2,IP6K3,MIR5004,CUTA,LOC101929188,GGNBP1	70	-0.274437	rs2281819	NA	NA	yes	NA	NA	NA	47	1
FGF11	17	7341616	7348256	POLR2A,SOX15,GPS2,EIF5A,TP53,KCTD11,TNFSF13,PHF23,YBX2,ELP5,TNFSF12,SENP3,ATP1B2,CHRNB1,ASGR2,NEURL4,SHBG,FXR2,ZBTB4,SAT2,EFNB3	71	-0.274698	rs2269460	Exp-GWAS-	NA	NA	NA	NA	NA	46	1
SIGLEC8	19	51954250	51961708	KLK14,CD33	72	-0.275228	rs10445581	NA	NA	yes	NA	NA	NA	46	1
LINC01502	9	138466770	138478958	MRPS2,OBP2A,PAEP,C9orf116,PPP1R26,PPP1R26-AS1	73	-0.278132	rs9409964	NA	NA	NA	NA	NA	yes	45	1
LOC105370954	15	87476110	87489562	NA	74	-0.278779	rs111740308	NA	NA	NA	NA	NA	yes	45	1
SERPIND1	22	21128400	21142008	SCARF2,ZNF74,MED15	75	-0.280169	rs5763025	NA	NA	yes	NA	NA	NA	44	1
PHF10	6	170103997	170124596	THBS2,LOC101929523,C6orf120	76	-0.283545	6:169616775_CTAA_C	NA	NA	NA	yes	yes	NA	44	2
GOLGA7B	10	99609599	99631335	CRTAC1,AVPI1,MORN4	77	-0.283842	rs56007204	NA	NA	NA	NA	NA	yes	43	1
ZBTB4	17	7362696	7387568	POLR2A,SOX15,GPS2,EIF5A,TP53,KCTD11,TNFSF13,PHF23,YBX2,ELP5,TNFSF12,SENP3,ATP1B2,CHRNB1,ASGR2,NEURL4,SHBG,FXR2,FGF11,SAT2,EFNB3,NLGN2,TMEM256-PLSCR3,CNTROB	78	-0.285398	rs2269460	Exp-GWAS-	NA	NA	NA	NA	NA	43	1
TET2-AS1	4	106092510	106274038	PPA2,TET2	79	-0.377612	rs9884482	NA	NA	NA	NA	NA	yes	42	1
LOC102725254	19	18315539	18316373	GDF15,PGPEP1,LSM4,MPV17L2,ISYNA1,LRRC25,RAB3A,SSBP4	80	-0.771493	rs12710316	NA	NA	NA	yes	NA	NA	42	1
SAT2	17	7529551	7531194	POLR2A,SOX15,GPS2,EIF5A,TP53,KCTD11,TNFSF13,PHF23,YBX2,ELP5,TNFSF12,SENP3,ATP1B2,CHRNB1,NEURL4,SHBG,FXR2,FGF11,ZBTB4,EFNB3,NLGN2,TMEM256-PLSCR3,CNTROB	81	-0.771765	rs2269460	Exp-GWAS-	NA	NA	NA	NA	NA	41	1
CUTA	6	33384318	33386065	MLN,LEMD2,ITPR3,UQCC2,IP6K3,MIR5004,PHF1,LOC101929188,GGNBP1,BAK1	82	-0.772278	rs2281819	Exp-GWAS+	NA	NA	NA	NA	NA	41	1
LOC101929460	6	169434265	169435738	THBS2,LOC101929523,LINC01615,WDR27	83	-0.77232	6:169616775_CTAA_C	NA	NA	NA	yes	NA	NA	40	1
LOC101929188	6	33599020	33601522	MLN,LEMD2,ITPR3,UQCC2,IP6K3,MIR5004,PHF1,CUTA,GGNBP1,BAK1,GRM4	84	-0.772721	rs2281819	NA	NA	NA	yes	NA	NA	40	1
MEG9	14	101536247	101539274	DLK1,LINC00523,MEG3,RTL1,MIR381HG,MEG8	85	-0.772856	rs4900471	NA	NA	NA	yes	NA	NA	39	1
MIR2117	17	41522173	41522253	BRCA1,NBR1,VAT1,TMEM106A,RND2,RUNDC1,LINC00910,NBR2,ARL4D,IFI35,AARSD1,MEOX1,RPL27,SOST,PTGES3L,DUSP3,G6PC,ETV4,LOC101929767,LINC00671,PTGES3L-AARSD1,DHX8	86	-0.773026	17:41351104_AT_A	Exp-GWAS-	NA	NA	NA	NA	NA	39	1
MPV17L2	19	18304027	18307758	GDF15,PGPEP1,LSM4,LOC102725254,ISYNA1,LRRC25,RAB3A,SSBP4	87	-0.773193	rs12710316	NA	NA	NA	yes	NA	NA	38	1
ISYNA1	19	18545197	18548943	GDF15,PGPEP1,LSM4,LOC102725254,MPV17L2,LRRC25,RAB3A,SSBP4,CERS1,GDF1	88	-0.773202	rs12710316	NA	NA	NA	yes	NA	NA	38	1
RTL1	14	101346991	101351184	DLK1,LINC00523,MEG3,MEG9,MIR381HG,BEGAIN,MEG8,WDR25	89	-0.77354	rs4900471	NA	NA	NA	yes	NA	NA	37	1
COA3	17	40949642	40950722	BRCA1,NBR1,VAT1,TMEM106A,RND2,RUNDC1,LINC00910,NBR2,IFI35,AARSD1,CNTNAP1,RAMP2,AOC4P,RPL27,AOC2,VPS25,AOC3,RAMP2-AS1,PSME3,PTGES3L,CNTD1,G6PC,BECN1,WNK4,LOC101929767,LINC00671,PTGES3L-AARSD1,EZH1	90	-0.773613	17:41351104_AT_A	NA	NA	NA	yes	NA	NA	37	1
C9orf116	9	138387026	138391715	MRPS2,OBP2A,PAEP,LINC01502,PPP1R26,PPP1R26-AS1,GLT6D1,UBAC1	91	-0.773731	rs9409964	NA	NA	NA	yes	NA	NA	36	1
C6orf120	6	170102207	170106454	THBS2,LOC101929523,PHF10,WDR27	92	-0.773948	6:169616775_CTAA_C	NA	NA	NA	yes	NA	NA	36	1
RAMP2	17	40913244	40915059	BRCA1,NBR1,VAT1,TMEM106A,RND2,RUNDC1,NBR2,IFI35,AARSD1,CNTNAP1,COA3,AOC4P,RPL27,AOC2,VPS25,AOC3,RAMP2-AS1,PSME3,PTGES3L,CNTD1,G6PC,BECN1,WNK4,LOC101929767,LINC00671,PTGES3L-AARSD1,EZH1	93	-0.774044	17:41351104_AT_A	NA	NA	NA	yes	NA	NA	35	1
AOC4P	17	41019161	41021234	BRCA1,NBR1,VAT1,TMEM106A,RND2,RUNDC1,LINC00910,NBR2,ARL4D,IFI35,AARSD1,CNTNAP1,COA3,RAMP2,RPL27,AOC2,VPS25,AOC3,RAMP2-AS1,PSME3,PTGES3L,CNTD1,G6PC,BECN1,WNK4,LOC101929767,LINC00671,PTGES3L-AARSD1,EZH1	94	-0.774196	17:41351104_AT_A	NA	NA	NA	yes	NA	NA	35	1
LINC01615	6	169558186	169563084	THBS2,LOC101929523,LOC101929460,WDR27	95	-0.77433	6:169616775_CTAA_C	NA	NA	NA	yes	NA	NA	34	1
GGNBP1	6	33551475	33556803	MLN,LEMD2,ITPR3,UQCC2,IP6K3,MIR5004,PHF1,CUTA,LOC101929188,BAK1,GRM4	96	-0.77438	rs2281819	NA	NA	NA	yes	NA	NA	34	1
EFNB3	17	7608519	7614690	POLR2A,SOX15,GPS2,EIF5A,TP53,KCTD11,TNFSF13,PHF23,YBX2,ELP5,TNFSF12,SENP3,ATP1B2,CHRNB1,NEURL4,SHBG,FXR2,FGF11,ZBTB4,SAT2,NLGN2,TMEM256-PLSCR3,CNTROB,SLC35G6,CD68,MPDU1	97	-0.774423	rs2269460	Exp-GWAS-	NA	NA	NA	NA	NA	33	1
LRRC25	19	18501946	18508432	GDF15,PGPEP1,LSM4,LOC102725254,MPV17L2,ISYNA1,RAB3A,SSBP4,CERS1,GDF1	98	-0.77481	rs12710316	NA	NA	NA	yes	NA	NA	33	1
MIR381HG	14	101511493	101518132	DLK1,LINC00523,MEG3,MEG9,RTL1,BEGAIN,MEG8	99	-0.774975	rs4900471	NA	NA	NA	yes	NA	NA	32	1
RAB3A	19	18307593	18314852	GDF15,PGPEP1,LSM4,LOC102725254,MPV17L2,ISYNA1,LRRC25,SSBP4	100	-0.775264	rs12710316	NA	NA	NA	yes	NA	NA	32	1
DGCR6L	22	20301760	20307583	SCARF2,ZNF74,KLHL22	101	-0.7756	rs5763025	NA	NA	NA	yes	NA	NA	31	1
RPL27	17	41150289	41154976	BRCA1,NBR1,VAT1,TMEM106A,RND2,RUNDC1,LINC00910,NBR2,ARL4D,IFI35,AARSD1,CNTNAP1,MIR2117,COA3,RAMP2,AOC4P,AOC2,VPS25,AOC3,RAMP2-AS1,PSME3,PTGES3L,CNTD1,G6PC,BECN1,WNK4,ETV4,LOC101929767,LINC00671,PTGES3L-AARSD1,EZH1,DHX8	102	-0.77573	17:41351104_AT_A	NA	NA	NA	yes	NA	NA	31	1
BAK1	6	33540328	33548053	MLN,LEMD2,ITPR3,UQCC2,IP6K3,MIR5004,PHF1,CUTA,LOC101929188,GGNBP1,GRM4	103	-0.775786	rs2281819	NA	NA	NA	yes	NA	NA	30	1
SOST	17	41831105	41836159	NBR1,TMEM106A,LINC00910,ARL4D,MEOX1,MIR2117,DUSP3,ETV4,DHX8	104	-0.775945	17:41351104_AT_A	NA	NA	NA	yes	NA	NA	30	1
LINC00654	20	5476712	5485242	CHGB,MCM8,TRMT6,MCM8-AS1,GPCPD1	105	-0.776041	rs446658	NA	NA	NA	yes	NA	NA	29	1
PPP1R26	9	138371627	138380738	MRPS2,OBP2A,PAEP,LINC01502,C9orf116,PPP1R26-AS1,GLT6D1,UBAC1	106	-0.776326	rs9409964	NA	NA	NA	yes	NA	NA	29	1
KLK13	19	51558882	51568349	KLK14,CD33,SIGLEC8,SIGLEC9	107	-0.776407	rs10445581	NA	Protein-GWAS+	NA	NA	NA	NA	28	1
PPP1R26-AS1	9	138354563	138364095	MRPS2,OBP2A,PAEP,LINC01502,C9orf116,PPP1R26,GLT6D1,UBAC1	108	-0.776574	rs9409964	NA	NA	NA	yes	NA	NA	28	1
AOC2	17	40996596	41002724	BRCA1,NBR1,VAT1,TMEM106A,RND2,RUNDC1,LINC00910,NBR2,ARL4D,IFI35,AARSD1,CNTNAP1,COA3,RAMP2,AOC4P,RPL27,VPS25,AOC3,RAMP2-AS1,PSME3,PTGES3L,CNTD1,G6PC,BECN1,WNK4,LOC101929767,LINC00671,PTGES3L-AARSD1,EZH1	109	-0.776576	17:41351104_AT_A	NA	NA	NA	yes	NA	NA	27	1
VPS25	17	40925466	40931617	BRCA1,NBR1,VAT1,TMEM106A,RND2,RUNDC1,NBR2,IFI35,AARSD1,CNTNAP1,COA3,RAMP2,AOC4P,RPL27,AOC2,AOC3,RAMP2-AS1,PSME3,PTGES3L,CNTD1,G6PC,BECN1,WNK4,LOC101929767,LINC00671,PTGES3L-AARSD1,EZH1	110	-0.776589	17:41351104_AT_A	NA	NA	NA	yes	NA	NA	27	1
HMGA1	6	34204649	34214008	MLN,LEMD2,IP6K3,GRM4	111	-0.776745	rs2281819	NA	NA	NA	yes	NA	NA	26	1
AVPI1	10	99437180	99446998	CRTAC1,GOLGA7B,MORN4	112	-0.776847	rs56007204	Exp-GWAS-	NA	NA	NA	NA	NA	26	1
AOC3	17	41003200	41010147	BRCA1,NBR1,VAT1,TMEM106A,RND2,RUNDC1,LINC00910,NBR2,ARL4D,IFI35,AARSD1,CNTNAP1,COA3,RAMP2,AOC4P,RPL27,AOC2,VPS25,RAMP2-AS1,PSME3,PTGES3L,CNTD1,G6PC,BECN1,WNK4,LOC101929767,LINC00671,PTGES3L-AARSD1,EZH1	113	-0.777056	17:41351104_AT_A	NA	NA	NA	yes	NA	NA	25	1
RAMP2-AS1	17	40905931	40913275	BRCA1,NBR1,VAT1,TMEM106A,RND2,RUNDC1,NBR2,IFI35,AARSD1,CNTNAP1,COA3,RAMP2,AOC4P,RPL27,AOC2,VPS25,AOC3,PSME3,PTGES3L,CNTD1,G6PC,BECN1,WNK4,LOC101929767,LINC00671,PTGES3L-AARSD1,EZH1	114	-0.777289	17:41351104_AT_A	NA	NA	NA	yes	NA	NA	25	1
SIGLEC9	19	51628136	51639520	KLK14,CD33,SIGLEC8,KLK13	115	-0.777532	rs10445581	NA	Protein-GWAS-	NA	NA	NA	NA	24	1
NLGN2	17	7311163	7323179	POLR2A,SOX15,GPS2,EIF5A,TP53,KCTD11,TNFSF13,PHF23,YBX2,ELP5,TNFSF12,SENP3,ATP1B2,CHRNB1,ASGR2,NEURL4,SHBG,FXR2,FGF11,ZBTB4,SAT2,EFNB3,TMEM256-PLSCR3,SLC35G6,CD68,MPDU1	116	-0.777853	rs2269460	Exp-GWAS+	NA	NA	NA	NA	NA	24	1
SRP9	1	225965514	225978168	LEFTY1,EPHX1,LEFTY2,PYCR2,TMEM63A,SDE2,LBR,ENAH	117	-0.778732	rs748667196	NA	NA	NA	yes	NA	NA	23	1
TRMT6	20	5917873	5931179	CHGB,MCM8,LINC00654,LRRN4,MCM8-AS1,CRLS1,FERMT1,GPCPD1	118	-0.778844	rs446658	NA	NA	NA	yes	NA	NA	23	1
LRRN4	20	6021191	6034706	CHGB,MCM8,TRMT6,MCM8-AS1,CRLS1,FERMT1,GPCPD1	119	-0.778966	rs446658	NA	NA	NA	yes	NA	NA	22	1
PSME3	17	40985413	40995777	BRCA1,NBR1,VAT1,TMEM106A,RND2,RUNDC1,LINC00910,NBR2,ARL4D,IFI35,AARSD1,CNTNAP1,COA3,RAMP2,AOC4P,RPL27,AOC2,VPS25,AOC3,RAMP2-AS1,PTGES3L,CNTD1,G6PC,BECN1,WNK4,LOC101929767,LINC00671,PTGES3L-AARSD1,EZH1	120	-0.779062	17:41351104_AT_A	NA	NA	NA	yes	NA	NA	22	1
TMEM256-PLSCR3	17	7293045	7307450	POLR2A,SOX15,GPS2,EIF5A,TP53,KCTD11,TNFSF13,PHF23,YBX2,ELP5,TNFSF12,SENP3,ATP1B2,CHRNB1,ASGR2,NEURL4,SHBG,FXR2,FGF11,ZBTB4,SAT2,EFNB3,NLGN2,SLC35G6,CD68,MPDU1	121	-0.779255	rs2269460	Exp-GWAS+	NA	NA	NA	NA	NA	21	1
MCM8-AS1	20	5971440	5986467	CHGB,MCM8,LINC00654,TRMT6,LRRN4,CRLS1,FERMT1,GPCPD1	122	-0.779854	rs446658	NA	NA	NA	yes	NA	NA	21	1
SSBP4	19	18530207	18545372	GDF15,PGPEP1,LSM4,LOC102725254,MPV17L2,ISYNA1,LRRC25,RAB3A,CERS1,GDF1	123	-0.779904	rs12710316	NA	NA	NA	yes	NA	NA	20	1
SLC25A29	14	100757452	100772781	DLK1,LINC00523,BEGAIN,YY1,WDR25	124	-0.780076	rs4900471	NA	NA	NA	yes	NA	NA	20	1
PTGES3L	17	41120104	41132545	BRCA1,NBR1,VAT1,TMEM106A,RND2,RUNDC1,LINC00910,NBR2,ARL4D,IFI35,AARSD1,CNTNAP1,MIR2117,COA3,RAMP2,AOC4P,RPL27,AOC2,VPS25,AOC3,RAMP2-AS1,PSME3,CNTD1,G6PC,BECN1,WNK4,ETV4,LOC101929767,LINC00671,PTGES3L-AARSD1,EZH1,DHX8	125	-0.780281	17:41351104_AT_A	NA	NA	NA	yes	NA	NA	19	1
GLT6D1	9	138515493	138531386	MRPS2,OBP2A,PAEP,LINC01502,C9orf116,PPP1R26,PPP1R26-AS1,UBAC1	126	-0.780307	rs9409964	NA	NA	NA	yes	NA	NA	19	1
CNTD1	17	40950878	40963605	BRCA1,NBR1,VAT1,TMEM106A,RND2,RUNDC1,LINC00910,NBR2,IFI35,AARSD1,CNTNAP1,COA3,RAMP2,AOC4P,RPL27,AOC2,VPS25,AOC3,RAMP2-AS1,PSME3,PTGES3L,G6PC,BECN1,WNK4,LOC101929767,LINC00671,PTGES3L-AARSD1,EZH1	127	-0.780449	17:41351104_AT_A	NA	NA	NA	yes	NA	NA	18	1
DUSP3	17	41843492	41856345	NBR1,TMEM106A,LINC00910,ARL4D,MEOX1,MIR2117,SOST,ETV4,DHX8	128	-0.780523	17:41351104_AT_A	NA	NA	NA	yes	NA	NA	18	1
G6PC	17	41052815	41066455	BRCA1,NBR1,VAT1,TMEM106A,RND2,RUNDC1,LINC00910,NBR2,ARL4D,IFI35,AARSD1,CNTNAP1,MIR2117,COA3,RAMP2,AOC4P,RPL27,AOC2,VPS25,AOC3,RAMP2-AS1,PSME3,PTGES3L,CNTD1,BECN1,WNK4,LOC101929767,LINC00671,PTGES3L-AARSD1,EZH1,DHX8	129	-0.780984	17:41351104_AT_A	NA	NA	NA	yes	NA	NA	17	1
SDE2	1	226170402	226187044	LEFTY1,EPHX1,LEFTY2,PYCR2,TMEM63A,SRP9,ENAH	130	-0.781072	rs748667196	NA	NA	NA	yes	NA	NA	17	1
CNTROB	17	7835398	7853237	POLR2A,SOX15,TP53,TNFSF13,TNFSF12,SENP3,ATP1B2,CHRNB1,SHBG,FXR2,FGF11,ZBTB4,SAT2,EFNB3,SLC35G6,CD68,MPDU1	131	-0.781271	rs2269460	Exp-GWAS-	NA	NA	NA	NA	NA	16	1
BECN1	17	40962149	40976333	BRCA1,NBR1,VAT1,TMEM106A,RND2,RUNDC1,LINC00910,NBR2,IFI35,AARSD1,CNTNAP1,COA3,RAMP2,AOC4P,RPL27,AOC2,VPS25,AOC3,RAMP2-AS1,PSME3,PTGES3L,CNTD1,G6PC,WNK4,LOC101929767,LINC00671,PTGES3L-AARSD1,EZH1	132	-0.781304	17:41351104_AT_A	NA	NA	NA	yes	NA	NA	16	1
MORN4	10	99374309	99393913	CRTAC1,GOLGA7B,AVPI1	133	-0.78259	rs56007204	Exp-GWAS+	NA	NA	NA	NA	NA	15	1
WNK4	17	40932627	40949084	BRCA1,NBR1,VAT1,TMEM106A,RND2,RUNDC1,LINC00910,NBR2,IFI35,AARSD1,CNTNAP1,COA3,RAMP2,AOC4P,RPL27,AOC2,VPS25,AOC3,RAMP2-AS1,PSME3,PTGES3L,CNTD1,G6PC,BECN1,LOC101929767,LINC00671,PTGES3L-AARSD1,EZH1	134	-0.782638	17:41351104_AT_A	NA	NA	NA	yes	NA	NA	15	1
RAD51AP2	2	17691850	17711681	GEN1,SMC6,VSNL1,KCNS3	135	-0.783589	rs11900031	NA	NA	NA	yes	NA	NA	14	1
ETV4	17	41605213	41623708	BRCA1,NBR1,VAT1,TMEM106A,RND2,RUNDC1,LINC00910,NBR2,ARL4D,IFI35,AARSD1,MEOX1,MIR2117,RPL27,SOST,PTGES3L,DUSP3,LOC101929767,PTGES3L-AARSD1,DHX8	136	-0.783834	17:41351104_AT_A	NA	NA	NA	yes	NA	NA	14	1
LOC101929767	17	41300382	41322420	BRCA1,NBR1,VAT1,TMEM106A,RND2,RUNDC1,LINC00910,NBR2,ARL4D,IFI35,AARSD1,CNTNAP1,MEOX1,MIR2117,COA3,RAMP2,AOC4P,RPL27,AOC2,VPS25,AOC3,RAMP2-AS1,PSME3,PTGES3L,CNTD1,G6PC,BECN1,WNK4,ETV4,LINC00671,PTGES3L-AARSD1,EZH1,DHX8	137	-0.785913	17:41351104_AT_A	NA	NA	NA	yes	NA	NA	13	1
LINC00671	17	41026690	41050751	BRCA1,NBR1,VAT1,TMEM106A,RND2,RUNDC1,LINC00910,NBR2,ARL4D,IFI35,AARSD1,CNTNAP1,MIR2117,COA3,RAMP2,AOC4P,RPL27,AOC2,VPS25,AOC3,RAMP2-AS1,PSME3,PTGES3L,CNTD1,G6PC,BECN1,WNK4,LOC101929767,PTGES3L-AARSD1,EZH1	138	-0.787101	17:41351104_AT_A	NA	NA	NA	yes	NA	NA	13	1
CERS1	19	18979353	19006967	GDF15,PGPEP1,ISYNA1,LRRC25,SSBP4,GDF1	139	-0.78721	rs12710316	NA	NA	NA	yes	NA	NA	12	1
GDF1	19	18979353	19006967	GDF15,PGPEP1,ISYNA1,LRRC25,SSBP4,CERS1	140	-0.78721	rs12710316	NA	NA	NA	yes	NA	NA	12	1
LBR	1	225589203	225616557	LEFTY1,EPHX1,PYCR2,TMEM63A,SRP9,ENAH	141	-0.787359	rs748667196	NA	NA	NA	yes	NA	NA	11	1
UBAC1	9	138824814	138853219	MRPS2,OBP2A,PAEP,LINC01502,C9orf116,PPP1R26,PPP1R26-AS1,GLT6D1	142	-0.78765	rs9409964	NA	NA	NA	yes	NA	NA	11	1
BEGAIN	14	101003483	101036129	DLK1,LINC00523,MEG3,RTL1,MIR381HG,SLC25A29,YY1,MEG8,WDR25	143	-0.790239	rs4900471	NA	NA	NA	yes	NA	NA	10	1
PTGES3L-AARSD1	17	41102542	41132545	BRCA1,NBR1,VAT1,TMEM106A,RND2,RUNDC1,LINC00910,NBR2,ARL4D,IFI35,AARSD1,CNTNAP1,MIR2117,COA3,RAMP2,AOC4P,RPL27,AOC2,VPS25,AOC3,RAMP2-AS1,PSME3,PTGES3L,CNTD1,G6PC,BECN1,WNK4,ETV4,LOC101929767,LINC00671,EZH1,DHX8	144	-0.790588	17:41351104_AT_A	NA	NA	NA	yes	NA	NA	10	1
CRLS1	20	5986583	6020699	CHGB,MCM8,TRMT6,LRRN4,MCM8-AS1,FERMT1,GPCPD1	145	-0.791057	rs446658	NA	NA	NA	yes	NA	NA	9	1
YY1	14	100705480	100749125	DLK1,LINC00523,SLC25A29,BEGAIN,WDR25	146	-0.796694	rs4900471	NA	NA	NA	yes	NA	NA	9	1
EZH1	17	40852292	40897058	BRCA1,NBR1,VAT1,TMEM106A,RND2,RUNDC1,NBR2,IFI35,AARSD1,CNTNAP1,COA3,RAMP2,AOC4P,RPL27,AOC2,VPS25,AOC3,RAMP2-AS1,PSME3,PTGES3L,CNTD1,G6PC,BECN1,WNK4,LOC101929767,LINC00671,PTGES3L-AARSD1	147	-0.799252	17:41351104_AT_A	NA	NA	NA	yes	NA	NA	8	1
FERMT1	20	6055491	6104191	CHGB,MCM8,TRMT6,LRRN4,MCM8-AS1,CRLS1,GPCPD1	148	-0.799616	rs446658	NA	NA	NA	yes	NA	NA	8	1
KLHL22	22	20795805	20850082	SCARF2,ZNF74,MED15,SERPIND1,DGCR6L	149	-0.804038	rs5763025	NA	NA	NA	yes	NA	NA	7	1
KCNS3	2	18059113	18114225	GEN1,SMC6,VSNL1,RAD51AP2	150	-0.804295	rs11900031	NA	NA	NA	yes	NA	NA	7	1
DHX8	17	41561342	41622167	BRCA1,NBR1,VAT1,TMEM106A,RND2,RUNDC1,LINC00910,NBR2,ARL4D,IFI35,AARSD1,MEOX1,MIR2117,RPL27,SOST,PTGES3L,DUSP3,G6PC,ETV4,LOC101929767,PTGES3L-AARSD1	151	-0.808677	17:41351104_AT_A	NA	NA	NA	yes	NA	NA	6	1
GPCPD1	20	5525084	5591652	CHGB,MCM8,LINC00654,TRMT6,LRRN4,MCM8-AS1,CRLS1,FERMT1	152	-0.810103	rs446658	NA	NA	NA	yes	NA	NA	6	1
AGBL1	15	86622850	87572283	LOC105370954	153	-0.828106	rs111740308	NA	NA	NA	NA	NA	yes	5	1
ADAM19	5	156904311	157002783	HAVCR1,HAVCR2	154	-0.829612	5:156482884_CA_C	Exp-GWAS+	NA	NA	NA	NA	NA	5	1
MEG8	14	101355985	101465450	DLK1,LINC00523,MEG3,MEG9,RTL1,MIR381HG,BEGAIN,WDR25	155	-0.835324	rs4900471	Exp-GWAS+	NA	NA	NA	NA	NA	4	1
GRM4	6	33986419	34123399	MLN,LEMD2,ITPR3,UQCC2,IP6K3,LOC101929188,GGNBP1,BAK1,HMGA1	156	-0.851646	rs2281819	NA	NA	NA	yes	NA	NA	4	1
WDR25	14	100842752	100996640	DLK1,LINC00523,MEG3,RTL1,SLC25A29,BEGAIN,YY1,MEG8	157	-0.861396	rs4900471	NA	NA	NA	yes	NA	NA	3	1
ENAH	1	225674530	225840825	LEFTY1,EPHX1,LEFTY2,PYCR2,TMEM63A,SRP9,SDE2,LBR	158	-0.868904	rs748667196	NA	NA	NA	yes	NA	NA	3	1
WDR27	6	169857302	170102159	THBS2,LOC101929523,PHF10,LOC101929460,C6orf120,LINC01615	159	-0.915162	6:169616775_CTAA_C	NA	NA	NA	yes	NA	NA	2	1
SLC35G6	17	7384720	7386383	POLR2A,SOX15,GPS2,EIF5A,TP53,KCTD11,TNFSF13,PHF23,YBX2,ELP5,TNFSF12,SENP3,ATP1B2,CHRNB1,ASGR2,NEURL4,SHBG,FXR2,FGF11,ZBTB4,SAT2,EFNB3,NLGN2,TMEM256-PLSCR3,CNTROB,CD68,MPDU1	160	-1.27178	rs2269460	NA	NA	NA	NA	yes	NA	2	1
CD68	17	7482955	7485429	POLR2A,SOX15,GPS2,EIF5A,TP53,KCTD11,TNFSF13,PHF23,YBX2,ELP5,TNFSF12,SENP3,ATP1B2,CHRNB1,ASGR2,NEURL4,SHBG,FXR2,FGF11,ZBTB4,SAT2,EFNB3,NLGN2,TMEM256-PLSCR3,CNTROB,SLC35G6,MPDU1	161	-1.27225	rs2269460	NA	NA	NA	NA	yes	NA	1	1
MPDU1	17	7486964	7491530	POLR2A,SOX15,GPS2,EIF5A,TP53,KCTD11,TNFSF13,PHF23,YBX2,ELP5,TNFSF12,SENP3,ATP1B2,CHRNB1,ASGR2,NEURL4,SHBG,FXR2,FGF11,ZBTB4,SAT2,EFNB3,NLGN2,TMEM256-PLSCR3,CNTROB,SLC35G6,CD68	162	-1.27348	rs2269460	NA	NA	NA	NA	yes	NA	1	1

## Sheet: ST7 LDSC
Supplementary Table 7. Genetic correlations calculated using LDSC between proteomic age acceleration and other omics-based measures of aging.
Phenotype 1	Phenotype 2	Genetic correlation	Standard error	Z-score	P-value	Observed heritability	Observed-scale heritability standard error	Intercept heritability	Intercept heritability standard error	Intercept genetic covariance	Intercept genetic covariance standard error
IEAA (EUR)	UKB proteomic age acceleration	0.1921	0.0692	2.7744	0.0055	0.1437	0.0166	1.0331	0.0087	-0.0094	0.0049
Hannum (EUR)	UKB proteomic age acceleration	0.1742	0.0734	2.3728	0.0177	0.1431	0.0166	1.0336	0.0086	-0.0061	0.0047
GrimAge (EUR)	UKB proteomic age acceleration	0.194	0.085	2.2809	0.0226	0.1436	0.0167	1.0332	0.0087	-0.0038	0.0052
PhenoAge (EUR)	UKB proteomic age acceleration	0.1814	0.0904	2.0055	0.0449	0.1437	0.0167	1.0332	0.0087	-0.0082	0.0052
Telomere length (UKBB)	UKB proteomic age acceleration	-0.2029	0.0372	-5.4504	5.0265e-08	0.063	0.0092	1.0215	0.0348	-0.0099	0.0051
menopause_reprogen	UKB proteomic age acceleration	-0.0718	0.0324	-2.2184	0.0265	0.1457	0.0162	1.031	0.0081	-0.0097	0.0052
BCAC_BREAST_CANCER	UKB proteomic age acceleration	-0.0397	0.038	-1.0439	0.2965	0.1459	0.0166	1.0297	0.0085	0.0094	0.0058

## Sheet: ST8 Age-related look-ups
Supplementary Table 8. Specific SNP associations with other omics-based measures of aging.
SNP	Gene	Allele ref	Allele increasing proteomic age	Trait	Beta	P-value	N overall
rs9884482	PPA2/TET2	C	T	IEAA (EUR)	0.039	0.2101	32401
rs9884482	PPA2/TET2	C	T	Hannum (EUR)	0.0225	0.4574	31979
rs9884482	PPA2/TET2	C	T	GrimAge (EUR)	0.021	0.4903	32407
rs9884482	PPA2/TET2	C	T	PhenoAge (EUR)	0.0812	0.03621	32403
rs9884482	PPA2/TET2	C	T	Telomere length	0.001	0.72	472174
rs9884482	PPA2/TET2	C	T	Breast cancer (from BCAC)	-0.02251	0.000237	133,384 cases; 113,789 controls
rs8070085	BRCA1 (alternative)	A	G	IEAA (EUR)	-0.0779	0.01744	28576
rs8070085	BRCA1 (alternative)	A	G	Hannum (EUR)	-0.0214	0.5024	28154
rs8070085	BRCA1 (alternative)	A	G	GrimAge (EUR)	-0.0275	0.396	28582
rs8070085	BRCA1 (alternative)	A	G	PhenoAge (EUR)	0.0287	0.4788	28578
rs8070085	BRCA1 (alternative)	A	G	Telomere length	-0.016	6.2e-14	472174
rs8070085	BRCA1 (alternative)	A	G	Breast cancer (from BCAC)	0.004971	0.435	133,384 cases; 113,789 controls
rs2269460	POLR2A	T	C	IEAA (EUR)	-0.0571	0.0978	27571
rs2269460	POLR2A	T	C	Hannum (EUR)	-0.0192	0.567	27148
rs2269460	POLR2A	T	C	GrimAge (EUR)	-0.0663	0.05336	27576
rs2269460	POLR2A	T	C	PhenoAge (EUR)	0.0179	0.6809	27572
rs2269460	POLR2A	T	C	Telomere length	-0.001	0.7	472174
rs2269460	POLR2A	T	C	Breast cancer (from BCAC)	0.012	0.068515	133,384 cases; 113,789 controls

## Sheet: ST9 ExWAS
Supplementary Table 9. Results of an exome-wide analysis for proteomic age acceleration performed in UK Biobank.
ENST	chrom	start	end	ENSG	MANE	transcript_length	SYMBOL	cds_length	coord	A1FREQ	CHISQ_LINREG	P_LINREG	BETA	SE	CHISQ_BOLT_LMM_INF	P_BOLT_LMM_INF	MASK	MAF	AC
ENST00000350881	5	79991311	80083287	ENSG00000113296	NM_003248.6	3222	THBS4	2886	chr5:79991311-80083287	0.0023166	22.5518	2e-06	0.918659	0.201692	20.7459	5.2e-06	MISS_REVEL0_7	MAF_01	198
ENST00000252172	17	10300865	10373130	ENSG00000006788	NM_003802.3	5994	MYH13	5817	chr17:10300865-10373130	0.000830701	16.3211	5.3e-05	-1.42777	0.336313	18.0232	2.2e-05	HC_PTV	MAF_01	71
ENST00000255882	22	20707691	20859417	ENSG00000241973	NM_058004.4	6751	PI4KA	6309	chr22:20707691-20859417	0.0015795	17.9486	2.3e-05	1.03061	0.244273	17.8008	2.5e-05	MISS_REVEL0_7	MAF_01	135
ENST00000247226	14	64704102	64750249	ENSG00000126822	NM_001308147.2	10526	PLEKHG3	3660	chr14:64704102-64750249	0.000234	17.0188	3.7e-05	2.64923	0.633385	17.4945	2.9e-05	HC_PTV	MAF_01	20
ENST00000369550	X	154762742	154777689	ENSG00000130826	NM_001363.5	2469	DKC1	1545	chrX:154762742-154777689	0.000234	18.4138	1.8e-05	-2.59794	0.63364	16.8101	4.1e-05	MISS_REVEL0_7	MAF_01	20
ENST00000321725	3	52495338	52524495	ENSG00000010327	NM_015136.3	7928	STAB1	7713	chr3:52495338-52524495	0.0018486	15.1149	0.0001	0.897676	0.22545	15.854	6.8e-05	MISS_REVEL0_7	MAF_01	158
ENST00000261978	14	74498183	74612378	ENSG00000119681	NM_000428.3	8460	LTBP2	5466	chr14:74498183-74612378	0.0004446	14.007	0.00018	-1.80638	0.459579	15.449	8.5e-05	HC_PTV	MAF_01	38
ENST00000321725	3	52495338	52524495	ENSG00000010327	NM_015136.3	7928	STAB1	7713	chr3:52495338-52524495	0.0020358	14.2785	0.00016	0.825336	0.214948	14.7433	0.00012	HC_PTV	MAF_01	174
ENST00000652462	21	44885953	44931989	ENSG00000160255	NM_000211.5	2807	ITGB2	2310	chr21:44885953-44931989	0.0024804	13.5742	0.00023	0.723191	0.195218	13.7236	0.00021	MISS_REVEL0_5	MAF_01	212
ENST00000321562	17	41812680	41823213	ENSG00000141756	NM_021939.4	2585	FKBP10	1749	chr17:41812680-41823213	0.0002574	11.5929	0.00066	2.22358	0.603695	13.5666	0.00023	HC_PTV	MAF_01	22
ENST00000300527	21	46098112	46132848	ENSG00000142173	NM_001849.4	3445	COL6A2	3060	chr21:46098112-46132848	0.000620101	13.9965	0.00018	1.43296	0.389671	13.5229	0.00024	HC_PTV	MAF_01	53
ENST00000322090	7	55951793	56000181	ENSG00000146729	NM_001483.3	1993	NIPSNAP2	861	chr7:55951793-56000181	0.0003861	14.2958	0.00016	-1.76914	0.493119	12.8713	0.00033	HC_PTV	MAF_01	33
ENST00000366672	1	230057990	230282122	ENSG00000143641	NM_004481.5	4423	GALNT2	1716	chr1:230057990-230282122	0.0004446	14.5077	0.00014	1.64329	0.458751	12.8314	0.00034	MISS_REVEL0_5	MAF_01	38
ENST00000359128	16	3539033	3577403	ENSG00000167984	NM_178844.4	6413	NLRC3	3198	chr16:3539033-3577403	0.0004446	11.2188	0.00081	1.64722	0.459564	12.8473	0.00034	HC_PTV	MAF_01	38
ENST00000393295	3	129127415	129161063	ENSG00000240682	NM_020701.4	3612	ISY1	858	chr3:129127415-129161063	0.0002223	11.7684	0.0006	2.32499	0.649015	12.8332	0.00034	MISS_REVEL0_5	MAF_01	19
ENST00000369550	X	154762742	154777689	ENSG00000130826	NM_001363.5	2469	DKC1	1545	chrX:154762742-154777689	0.0003042	13.2761	0.00027	-1.95599	0.555787	12.3855	0.00043	MISS_REVEL0_5	MAF_01	26
ENST00000398831	22	21666000	21700015	ENSG00000100023	NM_014337.4	4068	PPIL2	1563	chr22:21666000-21700015	0.000538201	9.38308	0.0022	1.46443	0.417982	12.275	0.00046	MISS_REVEL0_5	MAF_01	46
ENST00000380013	4	105145875	105279816	ENSG00000168769	NM_001127208.3	9589	TET2	6009	chr4:105145875-105279816	0.0004212	12.0212	0.00053	-1.64224	0.471883	12.1117	0.0005	HC_PTV	MAF_01	36
ENST00000295108	2	181668295	181680827	ENSG00000162992	NM_002500.5	2493	NEUROD1	1071	chr2:181668295-181680827	0.000678601	12.9904	0.00031	1.29201	0.371638	12.0863	0.00051	MISS_REVEL0_5	MAF_01	58
ENST00000505747	2	39736060	39779267	ENSG00000138050	NM_025264.5	2205	THUMPD2	1512	chr2:39736060-39779267	0.0001755	11.7776	0.0006	2.52872	0.730607	11.9794	0.00054	MISS_REVEL0_5	MAF_01	15
ENST00000262138	17	66964707	67033398	ENSG00000075461	NM_014405.4	3583	CACNG4	984	chr17:66964707-67033398	0.0004446	10.715	0.0011	1.56936	0.459539	11.6627	0.00064	MISS_REVEL0_5	MAF_01	38
ENST00000308192	6	160702238	160754097	ENSG00000122194	NM_000301.5	3530	PLG	2433	chr6:160702238-160754097	0.000643501	10.0819	0.0015	-1.30393	0.382263	11.6355	0.00065	MISS_REVEL0_7	MAF_01	55
ENST00000259455	9	98288109	98708935	ENSG00000136928	NM_005458.8	5499	GABBR2	2826	chr9:98288109-98708935	0.0001872	10.2864	0.0013	-2.40707	0.708442	11.5443	0.00068	MISS_REVEL0_7	MAF_01	16
ENST00000311620	16	21233699	21253850	ENSG00000175311	NM_145865.3	4323	ANKS4B	1254	chr16:21233699-21253850	0.0003393	10.5273	0.0012	-1.78565	0.525934	11.5274	0.00069	MISS_REVEL0_5	MAF_01	29
ENST00000334696	14	73958010	74019399	ENSG00000187097	NM_001249.5	5261	ENTPD5	1287	chr14:73958010-74019399	0.0004446	11.8946	0.00056	1.55748	0.45953	11.4872	0.0007	MISS_REVEL0_5	MAF_01	38
ENST00000317173	8	10054292	10428891	ENSG00000175806	NM_012331.5	1512	MSRA	708	chr8:10054292-10428891	0.000971101	13.1975	0.00028	-1.04923	0.311068	11.3771	0.00074	MISS_REVEL0_7	MAF_01	83
ENST00000400159	4	673580	682028	ENSG00000215375	NM_002477.2	940	MYL5	522	chr4:673580-682028	0.0002457	12.9158	0.00033	2.0779	0.617783	11.313	0.00077	HC_PTV	MAF_01	21
ENST00000361127	1	113073198	113132260	ENSG00000198799	NM_014813.3	11566	LRIG2	3198	chr1:113073198-113132260	0.0004329	12.0222	0.00053	-1.56142	0.464937	11.2784	0.00078	MISS_REVEL0_5	MAF_01	37
ENST00000310118	3	184299198	184309050	ENSG00000175166	NM_002808.5	2913	PSMD2	2727	chr3:184299198-184309050	0.0003627	11.5551	0.00068	-1.70721	0.508198	11.2851	0.00078	MISS_REVEL0_5	MAF_01	31
ENST00000286353	3	141228726	141367753	ENSG00000155893	NM_001037172.3	3302	PXYLP1	1443	chr3:141228726-141367753	0.0002691	11.3291	0.00076	-1.98132	0.590074	11.2745	0.00079	MISS_REVEL0_7	MAF_01	23
ENST00000403593	12	113422380	113438276	ENSG00000139410	NM_001304993.2	1306	SDSL	990	chr12:113422380-113438276	0.0014859	10.4886	0.0012	-0.838468	0.251496	11.1151	0.00086	MISS_REVEL0_7	MAF_01	127
ENST00000215855	22	25199858	25207359	ENSG00000100053	NM_004076.5	855	CRYBB3	636	chr22:25199858-25207359	0.000959401	9.05608	0.0026	-1.03394	0.313201	10.8979	0.00096	MISS_REVEL0_7	MAF_01	82
ENST00000338728	6	117453817	117569858	ENSG00000164465	NM_001366458.2	3614	DCBLD1	2148	chr6:117453817-117569858	0.001638	10.5901	0.0011	0.786061	0.23984	10.7416	0.001	MISS_REVEL0_5	MAF_01	140
ENST00000371380	10	93993931	94332823	ENSG00000138193	NM_016341.4	12481	PLCE1	6909	chr10:93993931-94332823	0.000234	10.0433	0.0015	-2.06218	0.633286	10.6036	0.0011	MISS_REVEL0_7	MAF_01	20
ENST00000426077	2	120217479	120223400	ENSG00000226479	NM_024121.3	5922	TMEM185B	1053	chr2:120217479-120223400	0.0001755	10.5243	0.0012	2.38723	0.730509	10.6791	0.0011	HC_PTV	MAF_01	15
ENST00000255882	22	20707691	20859417	ENSG00000241973	NM_058004.4	6751	PI4KA	6309	chr22:20707691-20859417	0.0021177	10.3132	0.0013	0.68909	0.211052	10.6604	0.0011	MISS_REVEL0_5	MAF_01	181
ENST00000336498	4	147732063	148072776	ENSG00000071205	NM_024605.4	3270	ARHGAP10	2361	chr4:147732063-148072776	0.000351	11.7056	0.00062	-1.68186	0.517232	10.5733	0.0011	MISS_REVEL0_5	MAF_01	30
ENST00000350881	5	79991311	80083287	ENSG00000113296	NM_003248.6	3222	THBS4	2886	chr5:79991311-80083287	0.0036621	11.6097	0.00066	0.524781	0.160641	10.6719	0.0011	MISS_REVEL0_5	MAF_01	313
ENST00000246868	7	66987680	66995693	ENSG00000126524	NM_016038.4	1613	SBDS	753	chr7:66987680-66995693	0.000807301	9.88921	0.0017	1.11003	0.341211	10.5833	0.0011	MISS_REVEL0_5	MAF_01	69
ENST00000381134	X	2934045	2968475	ENSG00000157399	NM_000047.3	2219	ARSL	1770	chrX:2934045-2968475	0.0012636	10.2332	0.0014	-0.890187	0.273072	10.627	0.0011	MISS_REVEL0_5	MAF_01	108
ENST00000450218	6	96562548	96618626	ENSG00000112214	NM_001322466.2	3949	FHL5	855	chr6:96562548-96618626	0.000620101	8.73868	0.0031	-1.25952	0.389356	10.4644	0.0012	MISS_REVEL0_5	MAF_01	53
ENST00000319349	17	43527844	43579620	ENSG00000175832	NM_001079675.5	2335	ETV4	1455	chr17:43527844-43579620	0.0002925	11.3899	0.00074	1.8206	0.566642	10.3231	0.0013	MISS_REVEL0_5	MAF_01	25
ENST00000393216	9	132410043	132573319	ENSG00000188523	NM_001282957.2	1725	CFAP77	855	chr9:132410043-132573319	0.000655201	9.3424	0.0022	-1.22016	0.378732	10.3794	0.0013	MISS_REVEL0_5	MAF_01	56
ENST00000534324	1	54169651	54200036	ENSG00000215883	NM_001031672.4	6193	CYB5RL	948	chr1:54169651-54200036	0.0014742	9.42022	0.0021	-0.80805	0.252164	10.2686	0.0014	MISS_REVEL0_5	MAF_01	126
ENST00000434325	19	281040	291403	ENSG00000141934	NM_003712.4	1279	PLPP2	867	chr19:281040-291403	0.0002457	11.0281	0.0009	-1.9786	0.618518	10.2332	0.0014	HC_PTV	MAF_01	21
ENST00000392219	19	35154730	35169881	ENSG00000089327	NM_014164.6	878	FXYD5	537	chr19:35154730-35169881	0.0001755	9.17264	0.0025	-2.33074	0.7317	10.1466	0.0014	MISS_REVEL0_5	MAF_01	15
ENST00000279101	20	62388634	62407285	ENSG00000149679	NM_031215.3	3783	CABLES2	1437	chr20:62388634-62407285	0.0002457	10.3309	0.0013	-1.97137	0.618469	10.1602	0.0014	MISS_REVEL0_7	MAF_01	21
ENST00000358065	3	4303332	4317265	ENSG00000170364	NM_006515.4	2076	SETMAR	2055	chr3:4303332-4317265	0.0016731	9.27456	0.0023	-0.755429	0.236944	10.1647	0.0014	MISS_REVEL0_5	MAF_01	143
ENST00000469902	3	125082636	125212864	ENSG00000221955	NM_024628.6	3485	SLC12A8	2145	chr3:125082636-125212864	0.0003042	8.74871	0.0031	1.76878	0.554969	10.158	0.0014	HC_PTV	MAF_01	26
ENST00000304720	9	122742303	122750783	ENSG00000171459	NM_001004453.3	1020	OR1L6	936	chr9:122742303-122750783	0.0002574	9.33308	0.0023	1.92591	0.604022	10.1664	0.0014	MISS_REVEL0_5	MAF_01	22
ENST00000382848	13	20187463	20192938	ENSG00000165474	NM_004004.6	2290	GJB2	681	chr13:20187463-20192938	0.0046332	7.44541	0.0064	-0.453912	0.143054	10.068	0.0015	MISS_REVEL0_5	MAF_01	396
ENST00000343932	15	74748845	74756607	ENSG00000140505	NM_000761.5	3132	CYP1A2	1551	chr15:74748845-74756607	0.0010998	9.16415	0.0025	-0.930523	0.292645	10.1105	0.0015	MISS_REVEL0_7	MAF_01	94
ENST00000264434	2	70149885	70248615	ENSG00000115998	NM_017880.3	2524	C2orf42	1725	chr2:70149885-70248615	0.0012285	12.057	0.00052	-0.876419	0.276355	10.0575	0.0015	MISS_REVEL0_5	MAF_01	105
ENST00000258787	7	44962662	44979088	ENSG00000136286	NM_033054.3	3188	MYO1G	3057	chr7:44962662-44979088	0.0001989	9.52406	0.002	-2.18019	0.686873	10.0748	0.0015	HC_PTV	MAF_01	17
ENST00000563496	8	66946501	66962591	ENSG00000261787	NM_001193502.2	2451	TCF24	504	chr8:66946501-66962591	0.0002106	9.32093	0.0023	-2.11303	0.667446	10.0225	0.0015	HC_PTV	MAF_01	18
ENST00000368235	1	156591756	156609507	ENSG00000163382	NM_144772.3	1111	NAXE	867	chr1:156591756-156609507	0.0002106	9.74509	0.0018	2.10908	0.666347	10.0181	0.0016	HC_PTV	MAF_01	18
ENST00000273283	3	52777595	52792068	ENSG00000055957	NM_002215.4	2904	ITIH1	2736	chr3:52777595-52792068	0.00117	9.74323	0.0018	0.894416	0.28318	9.97597	0.0016	MISS_REVEL0_5	MAF_01	100
ENST00000323110	8	142910559	142917843	ENSG00000179142	NM_000498.3	2936	CYP11B2	1512	chr8:142910559-142917843	0.0004446	10.8563	0.00098	-1.44696	0.459458	9.91788	0.0016	HC_PTV	MAF_01	38
ENST00000234816	1	178849535	178871077	ENSG00000116194	NM_004673.4	3543	ANGPTL1	1476	chr1:178849535-178871077	0.000947701	9.1283	0.0025	0.982032	0.314405	9.75604	0.0018	MISS_REVEL0_5	MAF_01	81
ENST00000293670	12	52314301	52321398	ENSG00000170523	NM_002282.3	1875	KRT83	1482	chr12:52314301-52321398	0.0019539	8.56422	0.0034	0.685065	0.219483	9.74232	0.0018	MISS_REVEL0_5	MAF_01	167
ENST00000404699	22	35066136	35087387	ENSG00000175329	NM_001303508.2	3073	ISX	738	chr22:35066136-35087387	0.0001872	9.15515	0.0025	2.20907	0.70854	9.72051	0.0018	HC_PTV	MAF_01	16
ENST00000683449	10	28050993	28334486	ENSG00000150054	NM_001318170.2	5138	MPP7	1731	chr10:28050993-28334486	0.0004212	10.256	0.0014	-1.46968	0.472065	9.6926	0.0019	HC_PTV	MAF_01	36
ENST00000288532	12	120503279	120534434	ENSG00000110871	NM_032314.4	1506	COQ5	984	chr12:120503279-120534434	0.0002691	10.4046	0.0013	1.83295	0.590195	9.64519	0.0019	MISS_REVEL0_7	MAF_01	23
ENST00000367155	1	205336061	205357090	ENSG00000162873	NM_018203.3	2970	KLHDC8A	1053	chr1:205336061-205357090	0.0002106	8.99494	0.0027	2.06195	0.666419	9.57328	0.002	HC_PTV	MAF_01	18
ENST00000284951	20	13849247	13996443	ENSG00000101251	NM_025229.2	2385	SEL1L2	2067	chr20:13849247-13996443	0.0004797	7.96308	0.0048	1.36635	0.442658	9.52763	0.002	HC_PTV	MAF_01	41
ENST00000367075	6	158765741	158819368	ENSG00000092820	NM_001111077.2	3052	EZR	1761	chr6:158765741-158819368	0.0015561	11.4446	0.00072	-0.758849	0.246027	9.51362	0.002	MISS_REVEL0_5	MAF_01	133
ENST00000381196	9	8314246	10613002	ENSG00000153707	NM_002839.4	10389	PTPRD	5739	chr9:8314246-10613002	0.0028431	7.76629	0.0053	-0.562823	0.18224	9.53796	0.002	MISS_REVEL0_5	MAF_01	243
ENST00000380821	9	15422734	15465953	ENSG00000164975	NM_001039697.2	3000	SNAPC3	1236	chr9:15422734-15465953	0.0004446	9.00597	0.0027	-1.42467	0.46	9.59213	0.002	MISS_REVEL0_5	MAF_01	38
ENST00000261866	15	44554818	44663688	ENSG00000104133	NM_025137.4	7772	SPG11	7332	chr15:44554818-44663688	0.0015561	9.43961	0.0021	0.757932	0.24602	9.49117	0.0021	HC_PTV	MAF_01	133
ENST00000312053	19	6887566	6940459	ENSG00000174837	NM_001974.5	3112	ADGRE1	2661	chr19:6887566-6940459	0.0012987	7.22735	0.0072	0.828423	0.269277	9.46465	0.0021	MISS_REVEL0_5	MAF_01	111
ENST00000330263	1	19251805	19260128	ENSG00000053372	NM_016183.4	2049	MRTO4	720	chr1:19251805-19260128	0.0002223	7.95962	0.0048	1.98501	0.648694	9.36362	0.0022	MISS_REVEL0_5	MAF_01	19
ENST00000361530	1	26177484	26189884	ENSG00000142675	NM_006314.3	2535	CNKSR1	2142	chr1:26177484-26189884	0.000877501	8.04808	0.0046	-1.00201	0.32667	9.40855	0.0022	HC_PTV	MAF_01	75
ENST00000643471	12	132618776	132622388	ENSG00000187848	NM_170682.4	1873	P2RX2	1416	chr12:132618776-132622388	0.000678601	8.08049	0.0045	-1.14059	0.371963	9.4028	0.0022	MISS_REVEL0_5	MAF_01	58
ENST00000274382	5	97091867	97142753	ENSG00000145721	NM_153234.5	3765	LIX1	849	chr5:97091867-97142753	0.0003744	8.0192	0.0046	-1.53351	0.500646	9.38236	0.0022	MISS_REVEL0_5	MAF_01	32
ENST00000376936	1	11066618	11099869	ENSG00000171824	NM_001001998.3	2796	EXOSC10	2658	chr1:11066618-11099869	0.000468	8.69246	0.0032	1.36112	0.447197	9.26389	0.0023	MISS_REVEL0_7	MAF_01	40
ENST00000346436	1	11806096	11848079	ENSG00000011021	NM_001286.5	5589	CLCN6	2610	chr1:11806096-11848079	0.0024921	9.41029	0.0022	-0.593167	0.194201	9.32937	0.0023	MISS_REVEL0_5	MAF_01	213
ENST00000263559	10	69123512	69174412	ENSG00000122958	NM_004896.5	4227	VPS26A	984	chr10:69123512-69174412	0.0001872	10.0314	0.0015	-2.16116	0.707739	9.32456	0.0023	MISS_REVEL0_7	MAF_01	16
ENST00000452443	15	43276271	43302255	ENSG00000159495	NM_052955.3	2322	TGM7	2133	chr15:43276271-43302255	0.000514801	9.2004	0.0024	1.30075	0.427205	9.27068	0.0023	MISS_REVEL0_7	MAF_01	44
ENST00000418476	15	90930180	90954093	ENSG00000140553	NM_018671.5	3252	UNC45A	2835	chr15:90930180-90954093	0.000596701	9.70695	0.0018	-1.2111	0.396865	9.31265	0.0023	HC_PTV	MAF_01	51
ENST00000444643	10	72332830	72355149	ENSG00000148719	NM_017626.7	2935	DNAJB12	1128	chr10:72332830-72355149	0.0002106	9.14314	0.0025	-2.0266	0.667283	9.22395	0.0024	MISS_REVEL0_5	MAF_01	18
ENST00000357701	19	50432892	50466321	ENSG00000086967	NM_004533.4	3604	MYBPC2	3426	chr19:50432892-50466321	0.000549901	8.97498	0.0027	1.25444	0.413319	9.21146	0.0024	HC_PTV	MAF_01	47
ENST00000392070	2	222199887	222298998	ENSG00000135903	NM_181458.4	3359	PAX3	1455	chr2:222199887-222298998	0.0011817	8.46921	0.0036	0.854166	0.2817	9.19412	0.0024	MISS_REVEL0_7	MAF_01	101
ENST00000316185	22	23856703	23886312	ENSG00000133460	NM_001024939.4	3088	SLC2A11	1500	chr22:23856703-23886312	0.0022347	9.23801	0.0024	0.624911	0.205554	9.24241	0.0024	MISS_REVEL0_5	MAF_01	191
ENST00000312280	17	15229773	15272292	ENSG00000109099	NM_000304.4	1828	PMP22	483	chr17:15229773-15272292	0.000234	10.019	0.0015	1.918	0.633287	9.17263	0.0025	MISS_REVEL0_7	MAF_01	20
ENST00000075120	12	7919230	7936187	ENSG00000059804	NM_006931.3	3827	SLC2A3	1491	chr12:7919230-7936187	0.0001755	7.3567	0.0067	-2.20515	0.730895	9.10259	0.0026	HC_PTV	MAF_01	15
ENST00000302312	16	31527900	31528803	ENSG00000169877	NM_016633.4	488	AHSP	309	chr16:31527900-31528803	0.0004095	9.02289	0.0027	1.44457	0.478841	9.10109	0.0026	MISS_REVEL0_5	MAF_01	35
ENST00000302312	16	31527900	31528803	ENSG00000169877	NM_016633.4	488	AHSP	309	chr16:31527900-31528803	0.0004095	9.02289	0.0027	1.44457	0.478841	9.10109	0.0026	MISS_REVEL0_7	MAF_01	35
ENST00000301452	19	6306142	6333612	ENSG00000167769	NM_133492.3	1428	ACER1	795	chr19:6306142-6333612	0.000807301	9.81196	0.0017	1.02616	0.341231	9.04341	0.0026	MISS_REVEL0_5	MAF_01	69
ENST00000221930	19	41301587	41353922	ENSG00000105329	NM_000660.7	2780	TGFB1	1173	chr19:41301587-41353922	0.0015444	9.02506	0.0027	-0.743263	0.247001	9.05495	0.0026	MISS_REVEL0_5	MAF_01	132
ENST00000359273	2	218658764	218663443	ENSG00000074582	NM_001079866.2	1427	BCS1L	1260	chr2:218658764-218663443	0.0010296	9.17895	0.0024	0.907183	0.301779	9.03672	0.0026	MISS_REVEL0_7	MAF_01	88
ENST00000336686	3	37052626	37183689	ENSG00000093167	NM_006309.4	3490	LRRFIP2	2166	chr3:37052626-37183689	0.0023283	9.63588	0.0019	-0.60486	0.200985	9.057	0.0026	MISS_REVEL0_5	MAF_01	199
ENST00000345136	8	143915153	143976734	ENSG00000178209	NM_201384.3	14804	PLEC	13644	chr8:143915153-143976734	0.0002223	8.7475	0.0031	1.9557	0.64972	9.06051	0.0026	HC_PTV	MAF_01	19
ENST00000306999	7	16599779	16645817	ENSG00000106524	NM_020319.3	2489	ANKMY2	1326	chr7:16599779-16645817	0.0002223	8.50367	0.0035	-1.95236	0.649756	9.02858	0.0027	MISS_REVEL0_7	MAF_01	19
ENST00000368236	1	156579723	156587719	ENSG00000187862	NM_001105669.4	2958	TTC24	1749	chr1:156579723-156587719	0.0016146	9.03095	0.0027	0.720298	0.241383	8.90452	0.0028	MISS_REVEL0_5	MAF_01	138
ENST00000252809	19	18374731	18389176	ENSG00000130513	NM_004864.4	1200	GDF15	927	chr19:18374731-18389176	0.000620101	8.3353	0.0039	-1.16546	0.389302	8.96239	0.0028	MISS_REVEL0_7	MAF_01	53
ENST00000318522	2	42169353	42332548	ENSG00000143924	NM_019063.5	5546	EML4	2946	chr2:42169353-42332548	0.0002457	10.5477	0.0012	1.84446	0.617489	8.92238	0.0028	HC_PTV	MAF_01	21
ENST00000330423	22	18110100	18146683	ENSG00000183785	NM_018943.3	2003	TUBA8	1350	chr22:18110100-18146683	0.0033813	8.05067	0.0045	-0.499342	0.167343	8.90397	0.0028	MISS_REVEL0_5	MAF_01	289
ENST00000396191	7	31751179	32428131	ENSG00000154678	NM_001191057.4	4349	PDE1C	2130	chr7:31751179-32428131	0.0011934	8.64449	0.0033	0.840171	0.280741	8.95619	0.0028	MISS_REVEL0_5	MAF_01	102
ENST00000265441	7	117275451	117323152	ENSG00000105989	NM_003391.3	3856	WNT2	1083	chr7:117275451-117323152	0.0004329	7.44147	0.0064	-1.38961	0.465707	8.90347	0.0028	MISS_REVEL0_7	MAF_01	37
ENST00000288840	15	66702236	66782849	ENSG00000137834	NM_005585.5	3828	SMAD6	1491	chr15:66702236-66782849	0.0004797	9.29982	0.0023	1.3186	0.442682	8.87238	0.0029	HC_PTV	MAF_01	41
ENST00000300057	15	89749875	89751249	ENSG00000166823	NM_018670.4	1094	MESP1	807	chr15:89749875-89751249	0.0012168	9.22311	0.0024	0.828575	0.278101	8.87686	0.0029	MISS_REVEL0_5	MAF_01	104
ENST00000269305	17	7661779	7687538	ENSG00000141510	NM_000546.6	2512	TP53	1182	chr17:7661779-7687538	0.0013338	8.16795	0.0043	-0.791765	0.265515	8.89228	0.0029	MISS_REVEL0_5	MAF_01	114
ENST00000222511	7	90335223	90391453	ENSG00000105793	NM_033107.4	7489	GTPBP10	1164	chr7:90335223-90391453	0.0003393	9.47676	0.0021	-1.56738	0.526008	8.87904	0.0029	HC_PTV	MAF_01	29
ENST00000318080	9	129094142	129111189	ENSG00000095321	NM_000755.5	2768	CRAT	1881	chr9:129094142-129111189	0.0011232	9.24068	0.0024	0.860464	0.289391	8.84087	0.0029	MISS_REVEL0_7	MAF_01	96
ENST00000346436	1	11806096	11848079	ENSG00000011021	NM_001286.5	5589	CLCN6	2610	chr1:11806096-11848079	0.0017784	8.67287	0.0032	-0.681916	0.229746	8.80984	0.003	MISS_REVEL0_7	MAF_01	152
ENST00000444129	12	21468910	21501669	ENSG00000004700	NM_002907.4	3745	RECQL	1950	chr12:21468910-21501669	0.000936001	7.3869	0.0066	0.939687	0.316757	8.80062	0.003	HC_PTV	MAF_01	80
ENST00000299886	17	73193055	73208507	ENSG00000166685	NM_018714.3	3014	COG1	2943	chr17:73193055-73208507	0.0003978	9.12491	0.0025	-1.44225	0.485672	8.81851	0.003	MISS_REVEL0_5	MAF_01	34
ENST00000276297	8	13083361	13604610	ENSG00000164741	NM_182643.3	7412	DLC1	4587	chr8:13083361-13604610	0.000725401	9.19059	0.0024	-1.0683	0.35982	8.81482	0.003	MISS_REVEL0_5	MAF_01	62
ENST00000534324	1	54169651	54200036	ENSG00000215883	NM_001031672.4	6193	CYB5RL	948	chr1:54169651-54200036	0.000900901	7.89288	0.005	-0.954726	0.322393	8.76975	0.0031	MISS_REVEL0_7	MAF_01	77
ENST00000254605	11	6595072	6603616	ENSG00000132275	NM_015324.4	6559	RRP8	1371	chr11:6595072-6603616	0.0002574	8.26598	0.004	1.78728	0.603552	8.76915	0.0031	MISS_REVEL0_7	MAF_01	22
ENST00000324816	6	32153441	32163678	ENSG00000221988	NM_005155.7	1906	PPT2	909	chr6:32153441-32163678	0.0001989	8.08393	0.0045	-2.03566	0.687158	8.77601	0.0031	MISS_REVEL0_7	MAF_01	17
ENST00000314830	9	127738317	127778710	ENSG00000095370	NM_170600.3	3051	SH2D3C	2583	chr9:127738317-127778710	0.0003978	7.30692	0.0069	-1.43663	0.486022	8.73732	0.0031	MISS_REVEL0_7	MAF_01	34
ENST00000262304	16	2088708	2135898	ENSG00000008710	NM_001009944.3	14140	PKD1	12912	chr16:2088708-2135898	0.00719551	8.05361	0.0045	0.338607	0.115018	8.6669	0.0032	MISS_REVEL0_5	MAF_01	615
ENST00000361866	21	45981770	46005050	ENSG00000142156	NM_001848.3	4203	COL6A1	3087	chr21:45981770-46005050	0.0003861	10.2223	0.0014	1.45775	0.493707	8.71823	0.0032	HC_PTV	MAF_01	33
ENST00000352511	3	38453890	38493142	ENSG00000114739	NM_001106.4	11782	ACVR2B	1539	chr3:38453890-38493142	0.0003042	8.34303	0.0039	-1.63574	0.554864	8.69072	0.0032	MISS_REVEL0_7	MAF_01	26
ENST00000320172	6	81491439	81752774	ENSG00000112773	NM_017633.3	5582	TENT5A	1329	chr6:81491439-81752774	0.0004914	10.6983	0.0011	-1.28772	0.43754	8.66183	0.0032	HC_PTV	MAF_01	42
ENST00000310823	2	9488486	9556732	ENSG00000151694	NM_003183.6	4391	ADAM17	2475	chr2:9488486-9556732	0.000234	7.04641	0.0079	1.85284	0.632587	8.57897	0.0034	HC_PTV	MAF_01	20
ENST00000373001	1	38838198	38859772	ENSG00000116954	NM_022157.4	2681	RRAGC	1200	chr1:38838198-38859772	0.0001755	8.76562	0.0031	-2.13184	0.729944	8.52965	0.0035	MISS_REVEL0_5	MAF_01	15
ENST00000428670	12	89588049	89709300	ENSG00000070961	NM_001366521.1	7062	ATP2B1	3663	chr12:89588049-89709300	0.0013455	7.99193	0.0047	-0.771172	0.264264	8.5158	0.0035	MISS_REVEL0_5	MAF_01	115
ENST00000585603	19	29606283	29617237	ENSG00000105171	NM_006627.3	2556	POP4	663	chr19:29606283-29617237	0.0003042	7.15367	0.0075	1.62464	0.555592	8.55072	0.0035	HC_PTV	MAF_01	26
ENST00000372050	9	133097720	133149334	ENSG00000160271	NM_006266.4	3696	RALGDS	2745	chr9:133097720-133149334	0.000234	6.57668	0.01	-1.84781	0.633756	8.50104	0.0035	MISS_REVEL0_5	MAF_01	20
ENST00000392070	2	222199887	222298998	ENSG00000135903	NM_181458.4	3359	PAX3	1455	chr2:222199887-222298998	0.0019422	8.08641	0.0045	0.640282	0.21991	8.47723	0.0036	MISS_REVEL0_5	MAF_01	166
ENST00000306200	4	4415742	4542346	ENSG00000168818	NM_016930.4	2158	STX18	1008	chr4:4415742-4542346	0.0002457	10.3235	0.0013	-1.79984	0.617888	8.48498	0.0036	HC_PTV	MAF_01	21
ENST00000374692	9	105694541	105776629	ENSG00000095209	NM_018112.3	3545	TMEM38B	876	chr9:105694541-105776629	0.0002691	8.65835	0.0033	1.72083	0.590758	8.48512	0.0036	MISS_REVEL0_5	MAF_01	23
ENST00000373894	1	27935000	27959157	ENSG00000130768	NM_014474.4	1866	SMPDL3B	1368	chr1:27935000-27959157	0.000514801	8.24029	0.0041	-1.23595	0.426303	8.40554	0.0037	HC_PTV	MAF_01	44
ENST00000452863	11	32387775	32435564	ENSG00000184937	NM_024426.6	3031	WT1	1569	chr11:32387775-32435564	0.0003861	8.49103	0.0036	-1.432	0.492872	8.44151	0.0037	MISS_REVEL0_5	MAF_01	33
ENST00000262053	12	50763710	50821162	ENSG00000123268	NM_005171.5	2412	ATF1	816	chr12:50763710-50821162	0.0002925	7.51599	0.0061	1.64255	0.566128	8.41801	0.0037	MISS_REVEL0_5	MAF_01	25
ENST00000525815	11	107790991	107928293	ENSG00000110660	NM_017515.5	2769	SLC35F2	1125	chr11:107790991-107928293	0.0004446	7.38631	0.0066	1.32412	0.459333	8.30996	0.0039	HC_PTV	MAF_01	38
ENST00000252804	2	1631887	1744852	ENSG00000130508	NM_012293.3	6817	PXDN	4440	chr2:1631887-1744852	0.000959401	10.2358	0.0014	0.901398	0.312613	8.31416	0.0039	MISS_REVEL0_7	MAF_01	82
ENST00000340828	5	163437569	163446151	ENSG00000113328	NM_004060.4	2444	CCNG1	888	chr5:163437569-163446151	0.0001755	9.03199	0.0027	-2.10799	0.731133	8.31272	0.0039	MISS_REVEL0_5	MAF_01	15
ENST00000345519	9	36190856	36304781	ENSG00000122705	NM_001833.4	1078	CLTA	657	chr9:36190856-36304781	0.0001872	7.8765	0.005	-2.0454	0.708244	8.34052	0.0039	MISS_REVEL0_7	MAF_01	16
ENST00000374719	X	66595637	66639298	ENSG00000131080	NM_021783.5	3455	EDA2R	894	chrX:66595637-66639298	0.0001872	7.95684	0.0048	-2.04579	0.708423	8.33944	0.0039	HC_PTV	MAF_01	16
ENST00000392455	3	191329085	191398659	ENSG00000152492	NM_178335.3	8629	CCDC50	1449	chr3:191329085-191398659	0.000889201	8.09485	0.0044	-0.935616	0.324713	8.30226	0.004	MISS_REVEL0_5	MAF_01	76
ENST00000307179	15	50424380	50514421	ENSG00000138592	NM_005154.5	18865	USP8	3357	chr15:50424380-50514421	0.0003159	8.39388	0.0038	1.56369	0.545464	8.21805	0.0041	HC_PTV	MAF_01	27
ENST00000305242	10	27775186	27999079	ENSG00000169126	NM_018076.5	3603	ODAD2	3135	chr10:27775186-27999079	0.0035685	8.91295	0.0028	0.466077	0.162718	8.20438	0.0042	MISS_REVEL0_5	MAF_01	305
ENST00000343307	13	31199975	31332276	ENSG00000187676	NM_194318.4	4215	B3GLCT	1497	chr13:31199975-31332276	0.0002106	8.06043	0.0045	1.91453	0.668105	8.21174	0.0042	HC_PTV	MAF_01	18
ENST00000262483	17	6451263	6556555	ENSG00000091622	NM_031220.4	7149	PITPNM3	2925	chr17:6451263-6556555	0.0004797	7.98765	0.0047	-1.26664	0.442332	8.19989	0.0042	MISS_REVEL0_5	MAF_01	41
ENST00000292530	19	14689801	14733746	ENSG00000160961	NM_032433.4	4716	ZNF333	1998	chr19:14689801-14733746	0.000889201	9.00714	0.0027	0.93046	0.325243	8.18427	0.0042	HC_PTV	MAF_01	76
ENST00000273963	4	87160103	87240314	ENSG00000145332	NM_020803.5	5631	KLHL8	1863	chr4:87160103-87240314	0.0002574	8.63974	0.0033	-1.72887	0.603639	8.20294	0.0042	MISS_REVEL0_7	MAF_01	22
ENST00000265171	4	109912883	110013766	ENSG00000138798	NM_001963.6	6388	EGF	3624	chr4:109912883-110013766	0.0003159	8.83439	0.003	1.55786	0.544962	8.17196	0.0043	HC_PTV	MAF_01	27
ENST00000450218	6	96562548	96618626	ENSG00000112214	NM_001322466.2	3949	FHL5	855	chr6:96562548-96618626	0.0004095	6.5713	0.01	-1.36833	0.478996	8.16051	0.0043	MISS_REVEL0_7	MAF_01	35
ENST00000369304	1	145891208	145910111	ENSG00000143127	NM_003637.5	5130	ITGA10	3504	chr1:145891208-145910111	0.00117	8.23497	0.0041	0.807061	0.283172	8.12291	0.0044	HC_PTV	MAF_01	100
ENST00000572933	17	7717744	7833742	ENSG00000183914	NM_020877.5	14563	DNAH2	13284	chr17:7717744-7833742	0.0023751	8.81148	0.003	0.566814	0.199172	8.09891	0.0044	HC_PTV	MAF_01	203
ENST00000246533	19	36139953	36150353	ENSG00000126247	NM_001749.4	1428	CAPNS1	807	chr19:36139953-36150353	0.0002106	8.23027	0.0041	-1.902	0.667875	8.11021	0.0044	HC_PTV	MAF_01	18
ENST00000263665	3	74262568	74614659	ENSG00000113805	NM_020872.3	5269	CNTN3	3087	chr3:74262568-74614659	0.000596701	8.59647	0.0034	-1.12873	0.396361	8.10954	0.0044	MISS_REVEL0_5	MAF_01	51
ENST00000332585	22	30693782	30907824	ENSG00000184792	NM_030758.4	4261	OSBP2	2751	chr22:30693782-30907824	0.000585001	7.85961	0.0051	-1.13973	0.401011	8.07784	0.0045	MISS_REVEL0_7	MAF_01	50
ENST00000246868	7	66987680	66995693	ENSG00000126524	NM_016038.4	1613	SBDS	753	chr7:66987680-66995693	0.0004563	7.9195	0.0049	1.28608	0.453758	8.03316	0.0046	MISS_REVEL0_7	MAF_01	39
ENST00000373062	1	37566816	37595937	ENSG00000134697	NM_013285.3	2350	GNL2	2196	chr1:37566816-37595937	0.0003978	6.5093	0.011	-1.36988	0.484986	7.97819	0.0047	HC_PTV	MAF_01	34
ENST00000396197	11	18529609	18588747	ENSG00000151116	NM_001040697.4	4207	UEVLD	1416	chr11:18529609-18588747	0.0004914	7.09094	0.0077	1.23569	0.437081	7.99274	0.0047	HC_PTV	MAF_01	42
ENST00000358065	3	4303332	4317265	ENSG00000170364	NM_006515.4	2076	SETMAR	2055	chr3:4303332-4317265	0.0011232	6.88483	0.0087	-0.816322	0.289042	7.97632	0.0047	MISS_REVEL0_7	MAF_01	96
ENST00000682029	4	56049098	56330609	ENSG00000109265	NM_001393381.1	7044	CRACD	3702	chr4:56049098-56330609	0.0001755	7.90353	0.0049	-2.06844	0.730857	8.00977	0.0047	HC_PTV	MAF_01	15
ENST00000373233	20	41402083	41618384	ENSG00000124177	NM_032221.5	10719	CHD6	8148	chr20:41402083-41618384	0.0014625	8.23398	0.0041	0.715624	0.253811	7.94965	0.0048	MISS_REVEL0_7	MAF_01	125
ENST00000519574	2	218259496	218263861	ENSG00000179921	NM_170699.3	1384	GPBAR1	993	chr2:218259496-218263861	0.0002106	7.72324	0.0055	1.87438	0.666752	7.90288	0.0049	HC_PTV	MAF_01	18
ENST00000265164	4	109688622	109703583	ENSG00000138794	NM_001226.4	1634	CASP6	882	chr4:109688622-109703583	0.000351	8.2903	0.004	1.45367	0.516918	7.90841	0.0049	MISS_REVEL0_5	MAF_01	30
ENST00000301904	8	27633868	27676776	ENSG00000168077	NM_016240.3	3787	SCARA3	1821	chr8:27633868-27676776	0.0012753	7.64975	0.0057	0.764129	0.271481	7.92236	0.0049	MISS_REVEL0_5	MAF_01	109
ENST00000262843	X	107825755	107931637	ENSG00000080561	NM_012216.4	7333	MID2	2208	chrX:107825755-107931637	0.0002457	9.31618	0.0023	-1.73994	0.618384	7.91685	0.0049	MISS_REVEL0_5	MAF_01	21
ENST00000373116	1	36455718	36464384	ENSG00000116898	NM_031280.4	953	MRPS15	774	chr1:36455718-36464384	0.000947701	7.1446	0.0075	-0.882697	0.314417	7.88155	0.005	HC_PTV	MAF_01	81
ENST00000334815	1	45326895	45328710	ENSG00000186603	NM_032756.4	1816	HPDL	1116	chr1:45326895-45328710	0.0003159	7.72285	0.0055	-1.52608	0.544133	7.86586	0.005	MISS_REVEL0_5	MAF_01	27
ENST00000219313	16	74296814	74306288	ENSG00000103035	NM_002811.5	1631	PSMD7	975	chr16:74296814-74306288	0.0002457	7.33871	0.0067	-1.73319	0.618018	7.8648	0.005	MISS_REVEL0_5	MAF_01	21
ENST00000297029	7	12570577	12660182	ENSG00000006747	NM_001112706.3	9682	SCIN	2148	chr7:12570577-12660182	0.0004095	7.26541	0.007	1.34371	0.478803	7.8758	0.005	MISS_REVEL0_7	MAF_01	35
ENST00000381295	4	55853648	55905086	ENSG00000090989	NM_001024924.2	3592	EXOC1	2685	chr4:55853648-55905086	0.0003861	8.80675	0.003	1.38002	0.492919	7.83828	0.0051	MISS_REVEL0_5	MAF_01	33
ENST00000372827	1	39757182	39788865	ENSG00000116985	NM_001720.5	4826	BMP8B	1209	chr1:39757182-39788865	0.0012753	7.85286	0.0051	-0.758157	0.271093	7.82133	0.0052	MISS_REVEL0_7	MAF_01	109
ENST00000369449	X	155276211	155334657	ENSG00000155962	NM_001289.6	2623	CLIC2	744	chrX:155276211-155334657	0.0002106	7.97733	0.0047	1.86573	0.667926	7.80263	0.0052	MISS_REVEL0_5	MAF_01	18
ENST00000271915	1	154697455	154870281	ENSG00000143603	NM_002249.6	13034	KCNN3	2196	chr1:154697455-154870281	0.0004446	8.68452	0.0032	1.28006	0.458793	7.78442	0.0053	MISS_REVEL0_5	MAF_01	38
ENST00000372648	9	128787253	128810430	ENSG00000107021	NM_018201.5	3855	TBC1D13	1203	chr9:128787253-128810430	0.0003159	7.4227	0.0064	-1.52117	0.545471	7.77701	0.0053	MISS_REVEL0_5	MAF_01	27
ENST00000372827	1	39757182	39788865	ENSG00000116985	NM_001720.5	4826	BMP8B	1209	chr1:39757182-39788865	0.0014274	8.04162	0.0046	-0.711557	0.256267	7.70968	0.0055	MISS_REVEL0_5	MAF_01	122
ENST00000378653	X	35919734	36385317	ENSG00000165164	NM_001304548.2	9941	CFAP47	9564	chrX:35919734-36385317	0.0003276	6.89453	0.0086	1.48829	0.535716	7.718	0.0055	HC_PTV	MAF_01	28
ENST00000523022	8	85327608	85379014	ENSG00000133742	NM_001128831.4	1830	CA1	786	chr8:85327608-85379014	0.000503101	5.70613	0.017	1.19716	0.432015	7.67903	0.0056	MISS_REVEL0_7	MAF_01	43
ENST00000306796	17	82057506	82065887	ENSG00000169718	NM_022156.5	2233	DUS1L	1422	chr17:82057506-82065887	0.000549901	7.516	0.0061	1.1424	0.413203	7.64381	0.0057	HC_PTV	MAF_01	47
ENST00000691320	22	50767501	50783667	ENSG00000079974	NM_001130919.3	2149	RABL2B	690	chr22:50767501-50783667	0.0004212	7.91779	0.0049	1.30608	0.472403	7.64395	0.0057	MISS_REVEL0_5	MAF_01	36
ENST00000253496	5	177402133	177416583	ENSG00000131187	NM_000505.4	2036	F12	1848	chr5:177402133-177416583	0.0002925	9.06048	0.0026	-1.5658	0.566341	7.64395	0.0057	HC_PTV	MAF_01	25
ENST00000435962	14	91779746	91867536	ENSG00000165929	NM_001128596.3	5158	TC2N	1473	chr14:91779746-91867536	0.000854101	8.86649	0.0029	0.914465	0.331772	7.59724	0.0058	MISS_REVEL0_5	MAF_01	73
ENST00000160262	19	10333776	10339661	ENSG00000076662	NM_002162.5	1735	ICAM3	1644	chr19:10333776-10339661	0.0003744	8.04598	0.0046	-1.38355	0.501194	7.6204	0.0058	HC_PTV	MAF_01	32
ENST00000313143	3	184155377	184173614	ENSG00000161202	NM_004423.4	5269	DVL3	2151	chr3:184155377-184173614	0.0002223	7.65786	0.0057	-1.79162	0.649037	7.61994	0.0058	MISS_REVEL0_5	MAF_01	19
ENST00000245105	4	8182072	8241803	ENSG00000125089	NM_018986.5	4303	SH3TC1	4011	chr4:8182072-8241803	0.00544051	6.3426	0.012	0.364287	0.132011	7.61497	0.0058	MISS_REVEL0_5	MAF_01	465
ENST00000674203	1	67307364	67398724	ENSG00000081985	NM_001374259.2	5443	IL12RB2	2589	chr1:67307364-67398724	0.0004329	7.85129	0.0051	1.28073	0.464901	7.58913	0.0059	HC_PTV	MAF_01	37
ENST00000264554	19	416589	461033	ENSG00000129946	NM_012435.3	2525	SHC2	1749	chr19:416589-461033	0.000549901	8.14649	0.0043	-1.13721	0.413351	7.56903	0.0059	MISS_REVEL0_7	MAF_01	47
ENST00000391980	2	241072169	241102332	ENSG00000122085	NM_182501.4	1587	MTERF4	1146	chr2:241072169-241102332	0.0001989	7.58705	0.0059	1.88798	0.685983	7.57472	0.0059	MISS_REVEL0_5	MAF_01	17
ENST00000507544	4	73052362	73069755	ENSG00000163626	NM_001297732.2	6824	COX18	1005	chr4:73052362-73069755	0.0010296	7.49251	0.0062	-0.83162	0.302044	7.58071	0.0059	MISS_REVEL0_5	MAF_01	88
ENST00000324816	6	32153441	32163678	ENSG00000221988	NM_005155.7	1906	PPT2	909	chr6:32153441-32163678	0.0003159	7.02323	0.008	-1.49797	0.545358	7.54468	0.006	MISS_REVEL0_5	MAF_01	27
ENST00000287078	10	70137981	70146700	ENSG00000156521	NM_173555.4	3758	TYSND1	1701	chr10:70137981-70146700	0.000795601	7.32437	0.0068	0.94205	0.343515	7.52066	0.0061	MISS_REVEL0_5	MAF_01	68
ENST00000323030	15	45114326	45118421	ENSG00000140274	NM_207581.4	1755	DUOXA2	963	chr15:45114326-45118421	0.0001872	7.57671	0.0059	-1.93244	0.708359	7.44226	0.0064	HC_PTV	MAF_01	16
ENST00000394570	17	35147817	35189345	ENSG00000141161	NM_001267052.2	5668	UNC45B	2790	chr17:35147817-35189345	0.0002457	7.59768	0.0058	-1.68559	0.618	7.43924	0.0064	HC_PTV	MAF_01	21
ENST00000484952	3	52198086	52214327	ENSG00000023330	NM_000688.6	2375	ALAS1	1923	chr3:52198086-52214327	0.0002106	6.02131	0.014	-1.81915	0.666754	7.44396	0.0064	HC_PTV	MAF_01	18
ENST00000263087	17	3714628	3801188	ENSG00000083457	NM_002208.5	3803	ITGAE	3540	chr17:3714628-3801188	0.000678601	7.79376	0.0052	1.01113	0.372038	7.38653	0.0066	HC_PTV	MAF_01	58
ENST00000318962	3	46668995	46693704	ENSG00000178038	NM_147129.5	4913	ALS2CL	2862	chr3:46668995-46693704	0.0002106	7.80901	0.0052	-1.81086	0.666804	7.3752	0.0066	MISS_REVEL0_7	MAF_01	18
ENST00000354952	3	146192335	146251179	ENSG00000114698	NM_020353.3	3233	PLSCR4	990	chr3:146192335-146251179	0.0001872	6.20012	0.013	1.92175	0.707429	7.3795	0.0066	HC_PTV	MAF_01	16
ENST00000306268	5	170105897	170109734	ENSG00000168269	NM_012188.5	2321	FOXI1	1137	chr5:170105897-170109734	0.0016848	8.53065	0.0035	0.641675	0.236418	7.36666	0.0066	MISS_REVEL0_5	MAF_01	144
ENST00000403593	12	113422380	113438276	ENSG00000139410	NM_001304993.2	1306	SDSL	990	chr12:113422380-113438276	0.0019188	6.3027	0.012	-0.600592	0.221417	7.35757	0.0067	MISS_REVEL0_5	MAF_01	164
ENST00000359526	19	10133342	10231286	ENSG00000130816	NM_001130823.3	5274	DNMT1	4899	chr19:10133342-10231286	0.0013923	7.17975	0.0074	0.704461	0.260051	7.33834	0.0067	MISS_REVEL0_5	MAF_01	119
ENST00000326441	19	56810077	56840728	ENSG00000198300	NM_006210.3	8754	PEG3	4767	chr19:56810077-56840728	0.000503101	6.12021	0.013	1.16925	0.432166	7.32002	0.0068	MISS_REVEL0_5	MAF_01	43
ENST00000334815	1	45326895	45328710	ENSG00000186603	NM_032756.4	1816	HPDL	1116	chr1:45326895-45328710	0.0002106	6.80349	0.0091	-1.80037	0.66623	7.30261	0.0069	MISS_REVEL0_7	MAF_01	18
ENST00000380324	15	63504511	63594640	ENSG00000140455	NM_006537.4	5517	USP3	1563	chr15:63504511-63594640	0.0001755	6.96089	0.0083	1.97486	0.731568	7.2872	0.0069	MISS_REVEL0_5	MAF_01	15
ENST00000292596	5	179793980	179796647	ENSG00000213316	NM_145867.2	801	LTC4S	453	chr5:179793980-179796647	0.000596701	8.21256	0.0042	1.07115	0.396601	7.29442	0.0069	MISS_REVEL0_7	MAF_01	51
ENST00000335071	1	47416285	47418052	ENSG00000186790	NM_012186.3	1768	FOXE3	960	chr1:47416285-47418052	0.000514801	6.4672	0.011	-1.14954	0.426341	7.26998	0.007	MISS_REVEL0_7	MAF_01	44
ENST00000432992	17	9910606	10198606	ENSG00000007237	NM_201433.2	8269	GAS7	1431	chr17:9910606-10198606	0.0002106	6.67213	0.0098	-1.79694	0.667397	7.24935	0.0071	MISS_REVEL0_5	MAF_01	18
ENST00000265174	4	107590276	107720234	ENSG00000138801	NM_005443.5	2513	PAPSS1	1875	chr4:107590276-107720234	0.000351	6.88269	0.0087	-1.39306	0.517127	7.25681	0.0071	HC_PTV	MAF_01	30
ENST00000306317	8	22146830	22157084	ENSG00000168481	NM_139278.4	3241	LGI3	1647	chr8:22146830-22157084	0.0001872	6.3477	0.012	-1.9053	0.707831	7.24545	0.0071	HC_PTV	MAF_01	16
ENST00000276943	9	27524290	27526498	ENSG00000147896	NM_020124.3	1164	IFNK	624	chr9:27524290-27526498	0.0003393	8.54933	0.0035	-1.41739	0.526157	7.25689	0.0071	HC_PTV	MAF_01	29
ENST00000559596	15	41320794	41381050	ENSG00000137804	NM_016359.5	2263	NUSAP1	1326	chr15:41320794-41381050	0.0002106	7.57868	0.0059	1.79469	0.667808	7.22228	0.0072	HC_PTV	MAF_01	18
ENST00000520790	5	141408021	141512975	ENSG00000253305	NM_018926.3	4777	PCDHGB6	2793	chr5:141408021-141512975	0.000702001	6.7086	0.0096	0.983722	0.365729	7.2348	0.0072	HC_PTV	MAF_01	60
ENST00000380075	2	27282429	27307439	ENSG00000138100	NM_187841.3	1930	TRIM54	1077	chr2:27282429-27307439	0.0003861	6.99205	0.0082	-1.32226	0.492773	7.20017	0.0073	HC_PTV	MAF_01	33
ENST00000457308	2	38797729	38875934	ENSG00000163214	NM_198963.3	4885	DHX57	4161	chr2:38797729-38875934	0.0004797	7.74068	0.0054	-1.18532	0.441879	7.19555	0.0073	HC_PTV	MAF_01	41
ENST00000319017	3	48856926	48898904	ENSG00000178537	NM_000387.6	1778	SLC25A20	906	chr3:48856926-48898904	0.000819001	6.66907	0.0098	-0.90776	0.338428	7.19465	0.0073	MISS_REVEL0_7	MAF_01	70
ENST00000289013	8	143368876	143384221	ENSG00000158106	NM_052924.3	3695	RHPN1	2013	chr8:143368876-143384221	0.000854101	5.9272	0.015	-0.889157	0.33169	7.18606	0.0073	HC_PTV	MAF_01	73
ENST00000379268	1	1203508	1206592	ENSG00000186891	NM_004195.3	1083	TNFRSF18	726	chr1:1203508-1206592	0.000514801	7.84116	0.0051	-1.14244	0.426479	7.17585	0.0074	HC_PTV	MAF_01	44
ENST00000279101	20	62388634	62407285	ENSG00000149679	NM_031215.3	3783	CABLES2	1437	chr20:62388634-62407285	0.000549901	7.2634	0.007	-1.1085	0.413538	7.18523	0.0074	MISS_REVEL0_5	MAF_01	47
ENST00000383790	3	15381275	15440566	ENSG00000206562	NM_152396.4	2618	METTL6	855	chr3:15381275-15440566	0.0001872	6.94085	0.0084	-1.89421	0.707373	7.17068	0.0074	MISS_REVEL0_5	MAF_01	16
ENST00000403665	4	186266189	186289681	ENSG00000088926	NM_000128.4	3053	F11	1878	chr4:186266189-186289681	0.0028899	6.37609	0.012	-0.481419	0.180644	7.10233	0.0077	MISS_REVEL0_5	MAF_01	247
ENST00000523175	5	157026742	157069396	ENSG00000113249	NM_001173393.3	1623	HAVCR1	1095	chr5:157026742-157069396	0.0010764	6.54004	0.011	-0.786991	0.295526	7.09166	0.0077	HC_PTV	MAF_01	92
ENST00000680220	14	35538352	35809304	ENSG00000174373	NM_001346249.2	9447	RALGAPA1	7629	chr14:35538352-35809304	0.0025038	5.90629	0.015	0.516456	0.194114	7.07869	0.0078	MISS_REVEL0_5	MAF_01	214
ENST00000395105	15	74179466	74212267	ENSG00000137868	NM_022369.4	2708	STRA6	2004	chr15:74179466-74212267	0.0003627	7.12335	0.0076	-1.35481	0.508924	7.08684	0.0078	HC_PTV	MAF_01	31
ENST00000374434	1	24056035	24112135	ENSG00000142661	NM_152372.4	5760	MYOM3	4314	chr1:24056035-24112135	0.0015327	6.635	0.01	0.657472	0.247436	7.06036	0.0079	MISS_REVEL0_5	MAF_01	131
ENST00000267102	12	49097136	49110900	ENSG00000139636	NM_018113.4	2295	LMBR1L	1470	chr12:49097136-49110900	0.0003978	6.40504	0.011	-1.28997	0.485574	7.05751	0.0079	MISS_REVEL0_5	MAF_01	34
ENST00000261980	14	74239449	74262738	ENSG00000119614	NM_182894.3	3018	VSX2	1086	chr14:74239449-74262738	0.0019539	7.07671	0.0078	0.583562	0.219558	7.06442	0.0079	MISS_REVEL0_5	MAF_01	167
ENST00000371634	9	136945185	136946975	ENSG00000176919	NM_000606.3	881	C8G	609	chr9:136945185-136946975	0.000842401	5.54744	0.019	0.886762	0.334	7.04888	0.0079	HC_PTV	MAF_01	72
ENST00000450791	12	132768902	132829143	ENSG00000090615	NM_001389683.1	8938	GOLGA3	4497	chr12:132768902-132829143	0.0002106	6.1534	0.013	-1.7694	0.667372	7.02936	0.008	MISS_REVEL0_5	MAF_01	18
ENST00000307068	7	16461481	16530580	ENSG00000171243	NM_015464.3	1758	SOSTDC1	621	chr7:16461481-16530580	0.0002808	6.03594	0.014	-1.5332	0.578284	7.02934	0.008	MISS_REVEL0_7	MAF_01	24
ENST00000354161	7	100826820	100867010	ENSG00000146828	NM_020246.4	3315	SLC12A9	2745	chr7:100826820-100867010	0.0017316	5.9387	0.015	-0.618494	0.233109	7.03966	0.008	MISS_REVEL0_7	MAF_01	148
ENST00000325888	7	128830406	128859274	ENSG00000128591	NM_001458.5	9159	FLNC	8178	chr7:128830406-128859274	0.0100503	7.57629	0.0059	0.258657	0.0975939	7.0243	0.008	MISS_REVEL0_5	MAF_01	859
ENST00000371079	1	63774017	64181498	ENSG00000185483	NM_005012.4	5858	ROR1	2814	chr1:63774017-64181498	0.000854101	5.78354	0.016	0.876143	0.331067	7.00355	0.0081	MISS_REVEL0_5	MAF_01	73
ENST00000287394	8	123319850	123416350	ENSG00000156802	NM_014109.4	5547	ATAD2	4173	chr8:123319850-123416350	0.0013338	6.73202	0.0095	-0.70324	0.26552	7.01479	0.0081	MISS_REVEL0_5	MAF_01	114
ENST00000358127	9	36833269	37034268	ENSG00000196092	NM_016734.3	8704	PAX5	1176	chr9:36833269-37034268	0.0004446	8.75578	0.0031	1.21517	0.459755	6.98593	0.0082	MISS_REVEL0_5	MAF_01	38
ENST00000354638	15	27754875	28099315	ENSG00000104044	NM_000275.3	3143	OCA2	2517	chr15:27754875-28099315	0.00593191	6.10813	0.013	0.334098	0.126588	6.96571	0.0083	MISS_REVEL0_5	MAF_01	507
ENST00000215855	22	25199858	25207359	ENSG00000100053	NM_004076.5	855	CRYBB3	636	chr22:25199858-25207359	0.0026676	5.78585	0.016	-0.496815	0.188164	6.97137	0.0083	MISS_REVEL0_5	MAF_01	228
ENST00000278590	11	110093392	110171841	ENSG00000149289	NM_033390.2	8776	ZC3H12C	2652	chr11:110093392-110171841	0.0001755	7.17413	0.0074	-1.92528	0.730812	6.94025	0.0084	HC_PTV	MAF_01	15
ENST00000324134	19	53793741	53824403	ENSG00000142405	NM_144687.4	3634	NLRP12	3186	chr19:53793741-53824403	0.0019539	5.31407	0.021	0.579371	0.219666	6.95643	0.0084	MISS_REVEL0_5	MAF_01	167
ENST00000380605	20	2794074	2800627	ENSG00000088882	NM_019609.5	2376	CPXM1	2205	chr20:2794074-2800627	0.0017784	6.81379	0.009	-0.606489	0.230249	6.93827	0.0084	MISS_REVEL0_5	MAF_01	152
ENST00000334554	22	20129456	20148007	ENSG00000099904	NM_013373.4	5049	ZDHHC8	2298	chr22:20129456-20148007	0.0002106	7.43536	0.0064	1.75756	0.66781	6.92652	0.0085	MISS_REVEL0_7	MAF_01	18
ENST00000231134	5	141135206	141138615	ENSG00000113209	NM_015669.5	3410	PCDHB5	2388	chr5:141135206-141138615	0.000538201	6.92206	0.0085	-1.09813	0.417576	6.91565	0.0085	MISS_REVEL0_5	MAF_01	46
ENST00000683666	1	150996549	151008376	ENSG00000143409	NM_001376665.1	2542	MINDY1	1410	chr1:150996549-151008376	0.0012519	6.5431	0.011	0.719319	0.273595	6.91236	0.0086	HC_PTV	MAF_01	107
ENST00000339922	1	156298624	156299307	ENSG00000189030	NM_001004319.3	684	VHLL	420	chr1:156298624-156299307	0.0003627	6.59061	0.01	1.33394	0.507885	6.89824	0.0086	HC_PTV	MAF_01	31
ENST00000608469	1	196888014	196918795	ENSG00000134365	NM_001201550.3	2063	CFHR4	1737	chr1:196888014-196918795	0.0001755	6.34528	0.012	-1.9174	0.729858	6.90156	0.0086	HC_PTV	MAF_01	15
ENST00000301061	12	48965340	48971735	ENSG00000169884	NM_003394.4	2246	WNT10B	1170	chr12:48965340-48971735	0.0014391	5.47986	0.019	0.671091	0.255553	6.89607	0.0086	MISS_REVEL0_5	MAF_01	123
ENST00000371121	X	129446501	129523500	ENSG00000102038	NM_001282874.2	3989	SMARCA1	3213	chrX:129446501-129523500	0.0018252	6.40542	0.011	-0.597039	0.227303	6.8991	0.0086	MISS_REVEL0_5	MAF_01	156
ENST00000382137	13	23891099	23897502	ENSG00000205863	NA	1212	C1QTNF9B	1002	chr13:23891099-23897502	0.000748801	6.49945	0.011	0.929555	0.354481	6.87643	0.0087	MISS_REVEL0_5	MAF_01	64
ENST00000216465	14	77320996	77331597	ENSG00000100577	NM_145870.3	1186	GSTZ1	651	chr14:77320996-77331597	0.0002457	6.4686	0.011	1.62112	0.618049	6.87997	0.0087	HC_PTV	MAF_01	21
ENST00000375550	9	92412380	92424471	ENSG00000127083	NM_005014.3	4324	OMD	1266	chr9:92412380-92424471	0.0002574	7.02795	0.008	-1.58385	0.604102	6.87394	0.0087	MISS_REVEL0_5	MAF_01	22
ENST00000337288	2	96184859	96208827	ENSG00000084090	NM_020151.4	3377	STARD7	1113	chr2:96184859-96208827	0.0001872	7.27599	0.007	-1.8516	0.707197	6.85508	0.0088	HC_PTV	MAF_01	16
ENST00000438567	1	48222685	48248644	ENSG00000117834	NM_001011547.3	3162	SLC5A9	2046	chr1:48222685-48248644	0.0034983	5.29369	0.021	-0.42915	0.164065	6.8421	0.0089	MISS_REVEL0_5	MAF_01	299
ENST00000230340	6	41921499	41933046	ENSG00000112578	NM_004053.4	1718	BYSL	1314	chr6:41921499-41933046	0.000585001	5.51441	0.019	-1.04856	0.400931	6.83986	0.0089	MISS_REVEL0_5	MAF_01	50
ENST00000617875	8	144511288	144517845	ENSG00000160957	NM_004260.4	3819	RECQL4	3627	chr8:144511288-144517845	0.0018135	6.94609	0.0084	0.596063	0.227789	6.84727	0.0089	HC_PTV	MAF_01	155
ENST00000427197	10	93893973	93956062	ENSG00000176273	NM_001134658.3	3488	SLC35G1	1098	chr10:93893973-93956062	0.0013221	7.04093	0.008	0.697356	0.266833	6.83018	0.009	MISS_REVEL0_5	MAF_01	113
ENST00000261884	15	64387748	64455303	ENSG00000103671	NM_016213.5	2013	TRIP4	1746	chr15:64387748-64455303	0.0002808	8.61483	0.0033	1.51077	0.578342	6.82385	0.009	HC_PTV	MAF_01	24
ENST00000644991	12	80402178	80680273	ENSG00000139304	NM_001145026.2	8261	PTPRQ	6900	chr12:80402178-80680273	0.000865801	5.37324	0.02	-0.858449	0.329356	6.79357	0.0091	HC_PTV	MAF_01	74
ENST00000547315	14	104985775	105010482	ENSG00000140104	NM_174891.4	2379	CLBA1	978	chr14:104985775-105010482	0.000234	5.96249	0.015	1.65173	0.633532	6.79738	0.0091	HC_PTV	MAF_01	20
ENST00000276297	8	13083361	13604610	ENSG00000164741	NM_182643.3	7412	DLC1	4587	chr8:13083361-13604610	0.0002691	6.55092	0.01	-1.53963	0.590394	6.80062	0.0091	MISS_REVEL0_7	MAF_01	23
ENST00000343411	16	84053761	84116942	ENSG00000140943	NM_003791.4	4377	MBTPS1	3159	chr16:84053761-84116942	0.0004329	6.80237	0.0091	-1.21369	0.465733	6.79106	0.0092	HC_PTV	MAF_01	37
ENST00000312865	19	49818282	49840383	ENSG00000104973	NM_030973.4	2332	MED25	2244	chr19:49818282-49840383	0.0002223	6.82681	0.009	1.69275	0.649873	6.78465	0.0092	HC_PTV	MAF_01	19
ENST00000285021	3	14145147	14178621	ENSG00000154767	NM_004628.5	3650	XPC	2823	chr3:14145147-14178621	0.000760501	6.26524	0.012	0.914459	0.351087	6.7842	0.0092	MISS_REVEL0_5	MAF_01	65
ENST00000329956	16	67326798	67385204	ENSG00000159708	NM_018296.6	2428	LRRC36	2265	chr16:67326798-67385204	0.0003627	6.0274	0.014	1.32398	0.508831	6.77047	0.0093	HC_PTV	MAF_01	31
ENST00000320531	7	73861159	73865890	ENSG00000175877	NM_182504.4	851	TMEM270	798	chr7:73861159-73865890	0.0004329	6.2178	0.013	1.21208	0.465903	6.76816	0.0093	HC_PTV	MAF_01	37
ENST00000007390	16	1349240	1351878	ENSG00000007520	NM_001001410.3	1210	TSR3	939	chr16:1349240-1351878	0.0001989	7.41706	0.0065	-1.78379	0.686818	6.74532	0.0094	MISS_REVEL0_7	MAF_01	17
ENST00000370952	1	70144805	70205579	ENSG00000066557	NM_017768.5	2843	LRRC40	1809	chr1:70144805-70205579	0.0003744	7.81193	0.0052	-1.29661	0.499875	6.72814	0.0095	HC_PTV	MAF_01	32
ENST00000263956	2	196763035	196799725	ENSG00000119041	NM_012086.5	4261	GTF3C3	2661	chr2:196763035-196799725	0.0002457	9.28506	0.0023	1.59984	0.61724	6.71807	0.0095	MISS_REVEL0_5	MAF_01	21
ENST00000301645	8	58490178	58500163	ENSG00000167910	NM_000780.4	2877	CYP7A1	1515	chr8:58490178-58500163	0.0002808	5.58165	0.018	1.4988	0.577982	6.72447	0.0095	HC_PTV	MAF_01	24
ENST00000303538	4	39822863	39977956	ENSG00000121892	NM_001100399.2	7131	PDS5A	4014	chr4:39822863-39977956	0.0003861	7.97129	0.0048	1.2775	0.492919	6.71693	0.0096	MISS_REVEL0_5	MAF_01	33
ENST00000315616	15	40569299	40574949	ENSG00000166133	NM_152260.3	2365	RPUSD2	1638	chr15:40569299-40574949	0.000725401	6.28084	0.012	0.930354	0.360177	6.67215	0.0098	MISS_REVEL0_5	MAF_01	62
ENST00000422840	16	74447427	74607144	ENSG00000090863	NM_001145667.2	9287	GLG1	3540	chr16:74447427-74607144	0.0002691	4.63276	0.031	1.52441	0.590555	6.66321	0.0098	MISS_REVEL0_5	MAF_01	23
ENST00000296181	3	124761948	124901418	ENSG00000082781	NM_002213.5	4440	ITGB5	2400	chr3:124761948-124901418	0.0040482	6.98836	0.0082	-0.394274	0.152696	6.66721	0.0098	MISS_REVEL0_5	MAF_01	346
ENST00000374321	10	46578217	46594173	ENSG00000204176	NM_031912.5	5724	SYT15	1266	chr10:46578217-46594173	0.000514801	5.77896	0.016	1.10121	0.426997	6.65109	0.0099	HC_PTV	MAF_01	44
ENST00000372874	20	44584896	44652252	ENSG00000196839	NM_000022.4	1496	ADA	1092	chr20:44584896-44652252	0.000620101	6.79778	0.0091	1.00491	0.389483	6.65701	0.0099	HC_PTV	MAF_01	53
ENST00000330423	22	18110100	18146683	ENSG00000183785	NM_018943.3	2003	TUBA8	1350	chr22:18110100-18146683	0.0020943	5.92714	0.015	-0.547672	0.212369	6.65053	0.0099	MISS_REVEL0_7	MAF_01	179
ENST00000232607	3	124730433	124749273	ENSG00000114491	NM_000373.4	6652	UMPS	1443	chr3:124730433-124749273	0.000760501	6.03152	0.014	0.907508	0.352032	6.64563	0.0099	MISS_REVEL0_7	MAF_01	65
ENST00000352171	1	51789191	51878805	ENSG00000078618	NM_001101662.2	3594	NRDC	3456	chr1:51789191-51878805	0.0002223	7.03357	0.008	-1.66992	0.648816	6.62442	0.01	MISS_REVEL0_5	MAF_01	19
ENST00000280155	10	111077029	111080907	ENSG00000150594	NM_000681.4	3879	ADRA2A	1398	chr10:111077029-111080907	0.0002691	5.54828	0.018	-1.51428	0.590346	6.57964	0.01	MISS_REVEL0_5	MAF_01	23
ENST00000534358	11	118436456	118526832	ENSG00000118058	NM_001197104.2	16600	KMT2A	11919	chr11:118436456-118526832	0.0002808	5.36467	0.021	-1.48766	0.577981	6.62494	0.01	MISS_REVEL0_7	MAF_01	24
ENST00000334062	13	113977783	114132623	ENSG00000185989	NM_007368.4	4203	RASA3	2505	chr13:113977783-114132623	0.0002574	5.95276	0.015	-1.55509	0.604178	6.62491	0.01	HC_PTV	MAF_01	22
ENST00000247219	14	55414210	55456726	ENSG00000182521	NM_199047.3	1368	TBPL2	1032	chr14:55414210-55456726	0.0003744	6.49269	0.011	1.29105	0.500971	6.64142	0.01	HC_PTV	MAF_01	32
ENST00000245816	19	6361531	6370242	ENSG00000125656	NM_006012.4	2410	CLPP	834	chr19:6361531-6370242	0.0001755	5.42612	0.02	1.88069	0.731549	6.60916	0.01	MISS_REVEL0_5	MAF_01	15
ENST00000619895	19	54160108	54173250	ENSG00000167608	NM_144686.4	2362	TMC4	2121	chr19:54160108-54173250	0.0003861	6.03859	0.014	1.26506	0.493276	6.57718	0.01	HC_PTV	MAF_01	33
ENST00000451794	2	96497646	96508109	ENSG00000163121	NM_001285485.2	1458	NEURL3	789	chr2:96497646-96508109	0.0002691	7.30726	0.0069	-1.51849	0.589818	6.62808	0.01	HC_PTV	MAF_01	23
ENST00000334166	2	149329985	149474138	ENSG00000187123	NM_194317.5	4011	LYPD6	516	chr2:149329985-149474138	0.000234	7.31457	0.0068	1.62894	0.632509	6.6325	0.01	HC_PTV	MAF_01	20
ENST00000356099	22	44752558	44862788	ENSG00000241484	NM_181335.3	1615	ARHGAP8	1302	chr22:44752558-44862788	0.0002808	6.59954	0.01	-1.48595	0.578337	6.60157	0.01	MISS_REVEL0_5	MAF_01	24
ENST00000463781	3	195746765	195811973	ENSG00000145113	NM_018406.7	16756	MUC4	16239	chr3:195746765-195811973	0.0002106	8.4681	0.0036	1.71499	0.666892	6.61316	0.01	MISS_REVEL0_5	MAF_01	18
ENST00000274217	5	14581792	14616180	ENSG00000145569	NM_019018.3	7040	OTULINL	1071	chr5:14581792-14616180	0.0002808	7.72044	0.0055	-1.48788	0.578017	6.62601	0.01	HC_PTV	MAF_01	24
ENST00000522605	5	141359994	141512975	ENSG00000253910	NM_018923.3	4740	PCDHGB2	2796	chr5:141359994-141512975	0.000631801	6.05548	0.014	0.988008	0.385508	6.56832	0.01	MISS_REVEL0_5	MAF_01	54
ENST00000354161	7	100826820	100867010	ENSG00000146828	NM_020246.4	3315	SLC12A9	2745	chr7:100826820-100867010	0.0029367	5.36136	0.021	-0.459412	0.179267	6.56753	0.01	MISS_REVEL0_5	MAF_01	251
ENST00000253861	7	133253073	134066589	ENSG00000131558	NM_021807.4	4182	EXOC4	2925	chr7:133253073-134066589	0.0004914	7.19364	0.0073	-1.11976	0.437099	6.56287	0.01	MISS_REVEL0_5	MAF_01	42
ENST00000306385	8	22165140	22212326	ENSG00000168487	NM_006129.5	3593	BMP1	2961	chr8:22165140-22212326	0.0016731	6.51874	0.011	0.610856	0.237116	6.63675	0.01	MISS_REVEL0_5	MAF_01	143
ENST00000404249	1	1702379	1724357	ENSG00000008128	NM_024011.4	2984	CDK11A	2343	chr1:1702379-1724357	0.0011115	5.27902	0.022	-0.74063	0.290351	6.50661	0.011	HC_PTV	MAF_01	95
ENST00000378609	1	1785285	1891117	ENSG00000078369	NM_002074.5	3163	GNB1	1023	chr1:1785285-1891117	0.0001872	6.29288	0.012	-1.80397	0.706775	6.51473	0.011	MISS_REVEL0_5	MAF_01	16
ENST00000361965	1	109750080	109764027	ENSG00000198758	NM_133181.4	2219	EPS8L3	1782	chr1:109750080-109764027	0.000561601	5.65724	0.017	1.03475	0.408222	6.42511	0.011	HC_PTV	MAF_01	48
ENST00000295006	1	223701593	223776018	ENSG00000162909	NM_001748.5	3366	CAPN2	2103	chr1:223701593-223776018	0.0034515	7.77485	0.0053	-0.418476	0.16517	6.41918	0.011	MISS_REVEL0_5	MAF_01	295
ENST00000366711	1	228165804	228182257	ENSG00000181873	NM_001010867.4	7828	IBA57	1071	chr1:228165804-228182257	0.000503101	6.05007	0.014	1.09291	0.431208	6.42389	0.011	MISS_REVEL0_5	MAF_01	43
ENST00000000442	11	64305497	64316743	ENSG00000173153	NM_004451.5	2274	ESRRA	1272	chr11:64305497-64316743	0.0003861	5.81628	0.016	-1.25501	0.492825	6.48503	0.011	MISS_REVEL0_7	MAF_01	33
ENST00000267101	12	56076799	56103505	ENSG00000065361	NM_001982.4	5615	ERBB3	4029	chr12:56076799-56103505	0.000561601	7.69539	0.0055	1.04597	0.408817	6.54609	0.011	MISS_REVEL0_7	MAF_01	48
ENST00000551568	12	68842197	68971570	ENSG00000135678	NM_198320.5	6627	CPM	1332	chr12:68842197-68971570	0.0002925	5.70088	0.017	1.44594	0.566188	6.52199	0.011	MISS_REVEL0_5	MAF_01	25
ENST00000216780	14	24094053	24110598	ENSG00000100889	NM_004563.4	2179	PCK2	1923	chr14:24094053-24110598	0.0010179	5.01854	0.025	-0.771727	0.303898	6.44871	0.011	HC_PTV	MAF_01	87
ENST00000322048	16	4796968	4802880	ENSG00000067836	NM_024589.3	1418	ROGDI	864	chr16:4796968-4802880	0.000234	7.46362	0.0063	1.6029	0.633424	6.40357	0.011	MISS_REVEL0_5	MAF_01	20
ENST00000261778	16	68843531	69085182	ENSG00000103047	NM_024562.2	4893	TANGO6	3285	chr16:68843531-69085182	0.000351	5.35554	0.021	1.31507	0.517183	6.46561	0.011	HC_PTV	MAF_01	30
ENST00000582579	17	74367458	74372600	ENSG00000257008	NM_001331076.1	1487	GPR142	1125	chr17:74367458-74372600	0.0017199	6.99407	0.0082	-0.597631	0.233936	6.52637	0.011	MISS_REVEL0_5	MAF_01	147
ENST00000262887	19	43543311	43580473	ENSG00000073050	NM_006297.3	2052	XRCC1	1902	chr19:43543311-43580473	0.0010647	6.00349	0.014	0.75944	0.297257	6.52714	0.011	MISS_REVEL0_5	MAF_01	91
ENST00000359273	2	218658764	218663443	ENSG00000074582	NM_001079866.2	1427	BCS1L	1260	chr2:218658764-218663443	0.0015327	6.79572	0.0091	0.630829	0.247437	6.49972	0.011	MISS_REVEL0_5	MAF_01	131
ENST00000295550	2	237324003	237414328	ENSG00000163359	NM_004369.4	10532	COL6A3	9534	chr2:237324003-237414328	0.000503101	6.19559	0.013	1.09313	0.431521	6.41716	0.011	HC_PTV	MAF_01	43
ENST00000321725	3	52495338	52524495	ENSG00000010327	NM_015136.3	7928	STAB1	7713	chr3:52495338-52524495	0.00551071	5.74099	0.017	0.334634	0.131066	6.51872	0.011	MISS_REVEL0_5	MAF_01	471
ENST00000320767	3	160677160	160678448	ENSG00000179674	NM_025047.3	1289	ARL14	579	chr3:160677160-160678448	0.0004446	6.45601	0.011	-1.16596	0.459303	6.44417	0.011	MISS_REVEL0_7	MAF_01	38
ENST00000342358	3	193274789	193378820	ENSG00000187527	NM_198505.4	3938	ATP13A5	3657	chr3:193274789-193378820	0.0010998	6.52006	0.011	0.740853	0.292088	6.43336	0.011	HC_PTV	MAF_01	94
ENST00000264451	4	41990502	42090461	ENSG00000014824	NM_006345.4	6164	SLC30A9	1707	chr4:41990502-42090461	0.0002223	5.38256	0.02	-1.64573	0.649488	6.42061	0.011	HC_PTV	MAF_01	19
ENST00000296582	4	147617386	147672044	ENSG00000164168	NM_018241.3	4164	TMEM184C	1317	chr4:147617386-147672044	0.0002106	6.13458	0.013	1.70498	0.66734	6.52746	0.011	MISS_REVEL0_5	MAF_01	18
ENST00000265107	5	37379285	37753435	ENSG00000082068	NM_018034.4	2877	WDR70	1965	chr5:37379285-37753435	0.0010062	6.0809	0.014	0.7741	0.305761	6.40959	0.011	MISS_REVEL0_5	MAF_01	86
ENST00000381647	5	41904188	41921636	ENSG00000205765	NM_175921.6	5246	RIMOC1	885	chr5:41904188-41921636	0.0001989	6.90722	0.0086	-1.73912	0.686678	6.41433	0.011	MISS_REVEL0_5	MAF_01	17
ENST00000369393	6	89642498	89819794	ENSG00000112159	NM_014611.3	18485	MDN1	16791	chr6:89642498-89819794	0.000666901	7.10063	0.0077	0.951634	0.375458	6.42416	0.011	HC_PTV	MAF_01	57
ENST00000397944	6	146598967	146815462	ENSG00000118492	NM_024694.4	5318	ADGB	5004	chr6:146598967-146815462	0.000830701	6.04476	0.014	0.859917	0.33652	6.52968	0.011	HC_PTV	MAF_01	71
ENST00000453321	8	93754844	93819234	ENSG00000164953	NM_153704.6	4678	TMEM67	2988	chr8:93754844-93819234	0.0016497	6.35093	0.012	0.604396	0.238807	6.40543	0.011	MISS_REVEL0_7	MAF_01	141
ENST00000396124	8	94895533	95116455	ENSG00000156170	NM_152416.4	1795	NDUFAF6	1002	chr8:94895533-95116455	0.0011232	5.9454	0.015	0.736418	0.28929	6.48008	0.011	MISS_REVEL0_5	MAF_01	96
ENST00000372034	9	133205277	133209250	ENSG00000171102	NM_014581.4	698	OBP2B	513	chr9:133205277-133209250	0.0001755	7.35317	0.0067	1.85904	0.731718	6.45493	0.011	HC_PTV	MAF_01	15
ENST00000498273	1	62194849	62212328	ENSG00000240563	NM_019079.5	3831	L1TD1	2598	chr1:62194849-62212328	0.0002106	5.34457	0.021	-1.67874	0.666317	6.34753	0.012	HC_PTV	MAF_01	18
ENST00000370103	1	101802560	101996926	ENSG00000118733	NM_058170.4	3165	OLFM3	1377	chr1:101802560-101996926	0.000971101	6.01857	0.014	-0.778612	0.310502	6.288	0.012	MISS_REVEL0_7	MAF_01	83
ENST00000373109	10	72059034	72089032	ENSG00000107742	NM_001244950.2	5224	SPOCK2	1275	chr10:72059034-72089032	0.0011934	5.37076	0.02	-0.709294	0.280694	6.38537	0.012	MISS_REVEL0_5	MAF_01	102
ENST00000219689	16	23061406	23149452	ENSG00000103404	NM_020718.4	10881	USP31	4059	chr16:23061406-23149452	0.0001872	6.01212	0.014	-1.77783	0.708353	6.29912	0.012	MISS_REVEL0_5	MAF_01	16
ENST00000269305	17	7661779	7687538	ENSG00000141510	NM_000546.6	2512	TP53	1182	chr17:7661779-7687538	0.0002925	5.74047	0.017	-1.42237	0.566253	6.30965	0.012	MISS_REVEL0_7	MAF_01	25
ENST00000374759	17	81244811	81295547	ENSG00000157637	NM_001037984.3	4491	SLC38A10	3360	chr17:81244811-81295547	0.000666901	6.19736	0.013	-0.948793	0.375499	6.38448	0.012	HC_PTV	MAF_01	57
ENST00000389554	2	161416297	161425870	ENSG00000136535	NM_006593.4	3806	TBR1	2049	chr2:161416297-161425870	0.000748801	6.62768	0.01	0.890904	0.353871	6.33829	0.012	MISS_REVEL0_5	MAF_01	64
ENST00000295240	2	169479480	169506655	ENSG00000163093	NM_152384.3	3159	BBS5	1026	chr2:169479480-169506655	0.000947701	6.34806	0.012	0.78821	0.314606	6.27698	0.012	MISS_REVEL0_7	MAF_01	81
ENST00000246080	20	604257	610309	ENSG00000125878	NM_004609.4	1006	TCF15	600	chr20:604257-610309	0.0001872	6.62032	0.01	-1.77816	0.708429	6.3001	0.012	MISS_REVEL0_7	MAF_01	16
ENST00000394672	3	56557161	56621837	ENSG00000180376	NM_001141947.3	3134	CCDC66	2847	chr3:56557161-56621837	0.000234	7.34741	0.0067	-1.59409	0.632821	6.34549	0.012	MISS_REVEL0_5	MAF_01	20
ENST00000307395	3	129060779	129062406	ENSG00000169704	NM_000174.5	877	GP9	534	chr3:129060779-129062406	0.000772201	7.06152	0.0079	0.87494	0.348505	6.30286	0.012	MISS_REVEL0_7	MAF_01	66
ENST00000295454	4	46993723	47426447	ENSG00000163288	NM_000812.4	1939	GABRB1	1425	chr4:46993723-47426447	0.000924301	6.25201	0.012	0.799417	0.318842	6.28632	0.012	MISS_REVEL0_5	MAF_01	79
ENST00000511437	5	10225507	10249897	ENSG00000150756	NM_199133.4	2651	ATPSCKMT	702	chr5:10225507-10249897	0.000234	5.72917	0.017	-1.58215	0.633222	6.24284	0.012	HC_PTV	MAF_01	20
ENST00000376442	6	30653119	30673006	ENSG00000204560	NM_003587.5	3406	DHX16	3126	chr6:30653119-30673006	0.000643501	5.8303	0.016	-0.958804	0.382231	6.29227	0.012	HC_PTV	MAF_01	55
ENST00000445902	6	33250272	33272047	ENSG00000223501	NM_022553.6	2936	VPS52	2172	chr6:33250272-33272047	0.0002925	5.96338	0.015	-1.41921	0.566815	6.26921	0.012	MISS_REVEL0_5	MAF_01	25
ENST00000320393	6	80106647	80346270	ENSG00000083123	NM_183050.4	3668	BCKDHB	1179	chr6:80106647-80346270	0.000900901	6.74493	0.0094	0.811096	0.32314	6.30031	0.012	MISS_REVEL0_5	MAF_01	77
ENST00000651968	6	116118909	116158747	ENSG00000123500	NM_000493.4	3302	COL10A1	2043	chr6:116118909-116158747	0.0011583	6.37576	0.012	0.711969	0.28504	6.23894	0.012	MISS_REVEL0_7	MAF_01	99
ENST00000423059	7	11370365	11832198	ENSG00000005108	NM_015204.3	10655	THSD7A	4974	chr7:11370365-11832198	0.0001872	7.01002	0.0081	-1.77725	0.70793	6.30258	0.012	HC_PTV	MAF_01	16
ENST00000379484	X	21839617	21885423	ENSG00000012174	NM_015884.4	4446	MBTPS2	1560	chrX:21839617-21885423	0.000526501	6.94769	0.0084	1.06431	0.422677	6.3404	0.012	MISS_REVEL0_5	MAF_01	45
ENST00000338639	1	7954291	7985505	ENSG00000116288	NM_007262.5	1127	PARK7	570	chr1:7954291-7985505	0.000514801	6.22114	0.013	-1.06128	0.426347	6.19629	0.013	MISS_REVEL0_5	MAF_01	44
ENST00000373871	1	27970344	28088637	ENSG00000158161	NM_001990.4	5999	EYA3	1722	chr1:27970344-28088637	0.000678601	5.27047	0.022	-0.925029	0.371443	6.20193	0.013	MISS_REVEL0_5	MAF_01	58
ENST00000646931	10	95907603	96033745	ENSG00000188649	NM_001349008.3	6157	CC2D2B	4314	chr10:95907603-96033745	0.000725401	6.11395	0.013	-0.895949	0.359852	6.19897	0.013	MISS_REVEL0_5	MAF_01	62
ENST00000016171	10	99710868	99732127	ENSG00000014919	NM_078470.6	5030	COX15	1233	chr10:99710868-99732127	0.001404	6.73733	0.0094	-0.642713	0.258809	6.16704	0.013	MISS_REVEL0_5	MAF_01	120
ENST00000354638	15	27754875	28099315	ENSG00000104044	NM_000275.3	3143	OCA2	2517	chr15:27754875-28099315	0.0003627	7.08039	0.0078	1.25777	0.508948	6.10735	0.013	HC_PTV	MAF_01	31
ENST00000450892	15	43599563	43618800	ENSG00000242866	NM_153700.2	5515	STRC	5328	chr15:43599563-43618800	0.000889201	6.21724	0.013	-0.804569	0.325157	6.12265	0.013	HC_PTV	MAF_01	76
ENST00000443617	15	63608618	63833948	ENSG00000103657	NM_003922.4	15197	HERC1	14586	chr15:63608618-63833948	0.0029367	5.83622	0.016	-0.443626	0.179335	6.11929	0.013	MISS_REVEL0_5	MAF_01	251
ENST00000343932	15	74748845	74756607	ENSG00000140505	NM_000761.5	3132	CYP1A2	1551	chr15:74748845-74756607	0.0004797	7.35168	0.0067	1.10046	0.442917	6.17307	0.013	HC_PTV	MAF_01	41
ENST00000262304	16	2088708	2135898	ENSG00000008710	NM_001009944.3	14140	PKD1	12912	chr16:2088708-2135898	0.0029835	5.41665	0.02	0.443319	0.177878	6.21139	0.013	MISS_REVEL0_7	MAF_01	255
ENST00000261708	17	31860904	31901708	ENSG00000108651	NM_018428.3	4330	UTP6	1794	chr17:31860904-31901708	0.0002691	4.94032	0.026	-1.46682	0.590617	6.16797	0.013	MISS_REVEL0_5	MAF_01	23
ENST00000252809	19	18374731	18389176	ENSG00000130513	NM_004864.4	1200	GDF15	927	chr19:18374731-18389176	0.000678601	5.52606	0.019	-0.920664	0.372132	6.12082	0.013	MISS_REVEL0_5	MAF_01	58
ENST00000389363	19	19264364	19273391	ENSG00000213996	NM_001001524.3	1518	TM6SF2	1134	chr19:19264364-19273391	0.0002106	6.11486	0.013	1.66337	0.667708	6.20586	0.013	HC_PTV	MAF_01	18
ENST00000389501	2	73214222	73227221	ENSG00000135632	NM_006062.3	2554	SMYD5	1257	chr2:73214222-73227221	0.000713701	7.14927	0.0075	0.895122	0.362312	6.10379	0.013	MISS_REVEL0_5	MAF_01	61
ENST00000243786	2	219569162	219575711	ENSG00000123999	NM_002191.4	1351	INHA	1101	chr2:219569162-219575711	0.000877501	4.83959	0.028	0.815718	0.326787	6.2309	0.013	MISS_REVEL0_5	MAF_01	75
ENST00000262982	20	49046246	49096960	ENSG00000124207	NM_001316.4	3550	CSE1L	2916	chr20:49046246-49096960	0.000631801	5.99864	0.014	-0.953404	0.385774	6.10786	0.013	MISS_REVEL0_5	MAF_01	54
ENST00000319017	3	48856926	48898904	ENSG00000178537	NM_000387.6	1778	SLC25A20	906	chr3:48856926-48898904	0.0010413	5.30136	0.021	-0.746641	0.300209	6.18554	0.013	MISS_REVEL0_5	MAF_01	89
ENST00000383463	3	129278828	129306186	ENSG00000183624	NM_020187.3	2485	HMCES	1065	chr3:129278828-129306186	0.0001872	5.45259	0.02	1.762	0.707133	6.20884	0.013	HC_PTV	MAF_01	16
ENST00000333188	3	139353946	139389736	ENSG00000184432	NM_004766.3	3275	COPB2	2721	chr3:139353946-139389736	0.0010647	5.64916	0.017	0.739276	0.296927	6.19889	0.013	MISS_REVEL0_5	MAF_01	91
ENST00000649156	4	145599042	145660033	ENSG00000151611	NM_172250.3	5944	MMAA	1257	chr4:145599042-145660033	0.0015444	6.501	0.011	-0.615681	0.246883	6.21914	0.013	MISS_REVEL0_5	MAF_01	132
ENST00000381375	5	55112971	55173177	ENSG00000164287	NM_001170402.1	2984	CDC20B	1560	chr5:55112971-55173177	0.000561601	6.01553	0.014	1.01881	0.409124	6.20122	0.013	HC_PTV	MAF_01	48
ENST00000529859	5	140821604	141012347	ENSG00000204965	NM_018908.3	5384	PCDHA5	2811	chr5:140821604-141012347	0.0003627	5.68919	0.017	1.26026	0.508591	6.14021	0.013	HC_PTV	MAF_01	31
ENST00000297205	7	90154456	90164829	ENSG00000164647	NM_012449.3	1219	STEAP1	1020	chr7:90154456-90164829	0.0001989	5.62871	0.018	1.69763	0.686849	6.10888	0.013	MISS_REVEL0_5	MAF_01	17
ENST00000011292	7	130380339	130388114	ENSG00000091704	NM_001868.4	1384	CPA1	1260	chr7:130380339-130388114	0.000503101	5.1689	0.023	-1.06732	0.431993	6.10437	0.013	HC_PTV	MAF_01	43
ENST00000394143	X	136300963	136416890	ENSG00000156920	NM_153834.4	9933	ADGRG4	9243	chrX:136300963-136416890	0.0011349	6.4238	0.011	0.715756	0.288046	6.17456	0.013	HC_PTV	MAF_01	97
ENST00000271452	1	163266576	163355764	ENSG00000143228	NM_145697.3	1964	NUF2	1395	chr1:163266576-163355764	0.0003393	4.61191	0.032	1.28508	0.525244	5.98599	0.014	HC_PTV	MAF_01	29
ENST00000305242	10	27775186	27999079	ENSG00000169126	NM_018076.5	3603	ODAD2	3135	chr10:27775186-27999079	0.0024804	6.37612	0.012	0.478031	0.195017	6.00853	0.014	MISS_REVEL0_7	MAF_01	212
ENST00000263559	10	69123512	69174412	ENSG00000122958	NM_004896.5	4227	VPS26A	984	chr10:69123512-69174412	0.0003627	5.49582	0.019	-1.24701	0.508527	6.01334	0.014	MISS_REVEL0_5	MAF_01	31
ENST00000263847	11	59574398	59615774	ENSG00000110048	NM_002556.3	4713	OSBP	2424	chr11:59574398-59615774	0.000514801	6.59028	0.01	1.04754	0.426868	6.0222	0.014	MISS_REVEL0_5	MAF_01	44
ENST00000306238	11	62190216	62193539	ENSG00000168515	NM_006552.2	453	SCGB1D1	273	chr11:62190216-62193539	0.0002457	5.15984	0.023	-1.52539	0.617901	6.09431	0.014	HC_PTV	MAF_01	21
ENST00000612278	11	63079940	63144221	ENSG00000197658	NM_001136506.2	2101	SLC22A24	1659	chr11:63079940-63144221	0.0003276	4.40931	0.036	-1.30865	0.534997	5.98335	0.014	MISS_REVEL0_5	MAF_01	28
ENST00000064780	11	73376399	73397474	ENSG00000054967	NM_152222.2	3402	RELT	1293	chr11:73376399-73397474	0.0001872	6.03	0.014	1.74788	0.707663	6.10056	0.014	HC_PTV	MAF_01	16
ENST00000266943	13	28700064	28718970	ENSG00000139508	NM_181785.4	3302	SLC46A3	1386	chr13:28700064-28718970	0.0004563	5.01761	0.025	1.11255	0.45392	6.00731	0.014	MISS_REVEL0_7	MAF_01	39
ENST00000267426	14	24130659	24132849	ENSG00000139914	NM_203402.3	1808	FITM1	879	chr14:24130659-24132849	0.000514801	6.19314	0.013	1.05141	0.427122	6.05957	0.014	HC_PTV	MAF_01	44
ENST00000359520	14	102362941	102502477	ENSG00000196663	NM_014844.5	8704	TECPR2	4236	chr14:102362941-102502477	0.0002457	6.76299	0.0093	1.5175	0.618066	6.02824	0.014	HC_PTV	MAF_01	21
ENST00000333244	14	104937244	104978374	ENSG00000185567	NM_138420.4	18335	AHNAK2	17388	chr14:104937244-104978374	0.0002106	5.98639	0.014	1.64831	0.667484	6.09811	0.014	HC_PTV	MAF_01	18
ENST00000354638	15	27754875	28099315	ENSG00000104044	NM_000275.3	3143	OCA2	2517	chr15:27754875-28099315	0.0042354	5.26509	0.022	0.366551	0.14955	6.00756	0.014	MISS_REVEL0_7	MAF_01	362
ENST00000452443	15	43276271	43302255	ENSG00000159495	NM_052955.3	2322	TGM7	2133	chr15:43276271-43302255	0.000924301	6.06892	0.014	0.783859	0.31898	6.03876	0.014	MISS_REVEL0_5	MAF_01	79
ENST00000393306	16	83931311	83966332	ENSG00000140961	NM_182981.3	1922	OSGIN1	1434	chr16:83931311-83966332	0.0012285	6.05447	0.014	-0.680121	0.276688	6.04217	0.014	MISS_REVEL0_5	MAF_01	105
ENST00000321854	17	45132600	45144181	ENSG00000181513	NM_001135705.3	1827	ACBD4	918	chr17:45132600-45144181	0.0002457	5.55982	0.018	-1.51751	0.617919	6.03118	0.014	HC_PTV	MAF_01	21
ENST00000200181	17	75721328	75757818	ENSG00000132470	NM_000213.5	5896	ITGB4	5469	chr17:75721328-75757818	0.0042354	6.1067	0.013	0.367334	0.149445	6.04169	0.014	MISS_REVEL0_5	MAF_01	362
ENST00000648477	19	11574653	11579993	ENSG00000102575	NM_001611.5	1381	ACP5	978	chr19:11574653-11579993	0.0010413	5.13521	0.023	0.740403	0.300542	6.06911	0.014	MISS_REVEL0_5	MAF_01	89
ENST00000288943	2	96143169	96145440	ENSG00000158050	NM_004418.4	1685	DUSP2	945	chr2:96143169-96145440	0.000526501	5.8991	0.015	-1.0374	0.42183	6.04812	0.014	MISS_REVEL0_7	MAF_01	45
ENST00000295240	2	169479480	169506655	ENSG00000163093	NM_152384.3	3159	BBS5	1026	chr2:169479480-169506655	0.0012051	5.9481	0.015	0.686638	0.279079	6.05341	0.014	MISS_REVEL0_5	MAF_01	103
ENST00000254958	20	10637684	10673999	ENSG00000101384	NM_000214.3	5940	JAG1	3657	chr20:10637684-10673999	0.000526501	6.25813	0.012	1.04005	0.422495	6.05996	0.014	MISS_REVEL0_7	MAF_01	45
ENST00000344629	3	9749944	9788219	ENSG00000114026	NM_002542.6	1630	OGG1	1038	chr3:9749944-9788219	0.000947701	5.4381	0.02	-0.769686	0.314624	5.98471	0.014	MISS_REVEL0_7	MAF_01	81
ENST00000647097	4	102630770	102760994	ENSG00000109323	NM_005908.4	4001	MANBA	2640	chr4:102630770-102760994	0.0018135	5.76691	0.016	0.561522	0.227911	6.07021	0.014	MISS_REVEL0_7	MAF_01	155
ENST00000435205	4	151409176	151670503	ENSG00000164142	NM_001109977.3	11517	FHIP1A	3123	chr4:151409176-151670503	0.0004563	5.96094	0.015	-1.11255	0.45342	6.02056	0.014	HC_PTV	MAF_01	39
ENST00000347063	4	153710160	153760024	ENSG00000145428	NM_173662.4	1358	RNF175	987	chr4:153710160-153760024	0.000608401	6.11482	0.013	0.961362	0.392739	5.9919	0.014	MISS_REVEL0_5	MAF_01	52
ENST00000316610	5	90458209	90474771	ENSG00000176055	NM_203406.2	4277	MBLAC2	840	chr5:90458209-90474771	0.0002808	6.33606	0.012	-1.42713	0.578071	6.09483	0.014	MISS_REVEL0_5	MAF_01	24
ENST00000378823	5	132556019	132646349	ENSG00000113522	NM_005732.4	8272	RAD50	3939	chr5:132556019-132646349	0.0013221	5.26471	0.022	-0.655372	0.266725	6.03739	0.014	HC_PTV	MAF_01	113
ENST00000357639	6	131628442	131747418	ENSG00000154269	NM_005021.5	3165	ENPP3	2628	chr6:131628442-131747418	0.000702001	6.30789	0.012	0.900521	0.36602	6.05311	0.014	HC_PTV	MAF_01	60
ENST00000347708	8	144137774	144140851	ENSG00000235173	NM_016458.4	2534	HGH1	1173	chr8:144137774-144140851	0.000678601	5.56485	0.018	-0.91481	0.372003	6.0474	0.014	MISS_REVEL0_5	MAF_01	58
ENST00000342741	1	155289293	155301438	ENSG00000143627	NM_000298.6	3047	PKLR	1725	chr1:155289293-155301438	0.0016731	5.55425	0.018	0.574798	0.236745	5.8948	0.015	MISS_REVEL0_7	MAF_01	143
ENST00000367821	1	168280877	168314426	ENSG00000143178	NM_005149.3	2985	TBX19	1347	chr1:168280877-168314426	0.0002808	5.2821	0.022	-1.41012	0.577111	5.97027	0.015	HC_PTV	MAF_01	24
ENST00000367615	1	179550539	179575952	ENSG00000116218	NM_014625.4	1870	NPHS2	1152	chr1:179550539-179575952	0.0004212	5.49554	0.019	1.14202	0.471399	5.86905	0.015	HC_PTV	MAF_01	36
ENST00000404743	10	88802730	88820546	ENSG00000173239	NM_001128215.1	1484	LIPM	1272	chr10:88802730-88820546	0.0003159	6.79955	0.0091	1.32209	0.545043	5.88386	0.015	HC_PTV	MAF_01	27
ENST00000525445	11	612553	615983	ENSG00000185507	NM_001572.5	1923	IRF7	1512	chr11:612553-615983	0.000596701	5.56512	0.018	-0.965675	0.396588	5.92901	0.015	MISS_REVEL0_5	MAF_01	51
ENST00000377574	11	64590641	64602353	ENSG00000197891	NM_144585.4	2792	SLC22A12	1662	chr11:64590641-64602353	0.0010179	6.05665	0.014	0.738681	0.303807	5.9118	0.015	MISS_REVEL0_5	MAF_01	87
ENST00000258538	12	104801801	104958744	ENSG00000136052	NM_001352171.3	5443	SLC41A2	1722	chr12:104801801-104958744	0.0002457	6.67347	0.0098	-1.50705	0.617674	5.95301	0.015	MISS_REVEL0_5	MAF_01	21
ENST00000392521	12	119685791	119877320	ENSG00000122966	NM_001206999.2	8736	CIT	6210	chr12:119685791-119877320	0.0002223	5.37959	0.02	-1.57208	0.649375	5.86084	0.015	MISS_REVEL0_7	MAF_01	19
ENST00000646932	13	47745736	48037968	ENSG00000136143	NM_003850.3	2111	SUCLA2	1392	chr13:47745736-48037968	0.0016263	6.30301	0.012	0.585911	0.240743	5.9232	0.015	MISS_REVEL0_5	MAF_01	139
ENST00000342702	14	102139503	102224847	ENSG00000140153	NM_144574.4	2384	WDR20	1710	chr14:102139503-102224847	0.0001755	6.15398	0.013	1.78231	0.731513	5.93636	0.015	MISS_REVEL0_7	MAF_01	15
ENST00000220420	15	43232590	43266928	ENSG00000104055	NM_201631.4	2843	TGM5	2163	chr15:43232590-43266928	0.000982801	5.6564	0.017	-0.755253	0.309446	5.95681	0.015	MISS_REVEL0_7	MAF_01	84
ENST00000287490	16	31427731	31428360	ENSG00000156885	NM_005205.4	372	COX6A2	294	chr16:31427731-31428360	0.0001872	5.8868	0.015	1.71939	0.70815	5.89516	0.015	MISS_REVEL0_5	MAF_01	16
ENST00000361070	16	74621399	74666877	ENSG00000168411	NM_018124.4	4948	RFWD3	2325	chr16:74621399-74666877	0.0002457	6.98572	0.0082	1.49746	0.618102	5.86933	0.015	MISS_REVEL0_5	MAF_01	21
ENST00000397545	17	80036632	80100613	ENSG00000141519	NM_017950.4	4288	CCDC40	3429	chr17:80036632-80100613	0.0014391	6.9092	0.0086	-0.623292	0.255644	5.94445	0.015	HC_PTV	MAF_01	123
ENST00000078445	19	4153631	4173054	ENSG00000060566	NM_032607.3	2588	CREB3L3	1386	chr19:4153631-4173054	0.0004563	5.26487	0.022	1.10621	0.453762	5.94322	0.015	MISS_REVEL0_5	MAF_01	39
ENST00000250237	19	10701430	10713437	ENSG00000213339	NM_031209.3	1329	QTRT1	1212	chr19:10701430-10713437	0.0002457	6.38998	0.011	1.51116	0.618418	5.97113	0.015	HC_PTV	MAF_01	21
ENST00000221418	19	38815422	38831841	ENSG00000104823	NM_001398.3	1200	ECH1	987	chr19:38815422-38831841	0.0004797	4.72189	0.03	1.07765	0.442642	5.92716	0.015	HC_PTV	MAF_01	41
ENST00000238044	2	106063246	106078155	ENSG00000119147	NM_032411.3	753	ECRG4	447	chr2:106063246-106078155	0.0011349	5.7978	0.016	-0.70183	0.287755	5.94864	0.015	HC_PTV	MAF_01	97
ENST00000264159	2	135136916	135531218	ENSG00000121988	NM_032143.4	6712	ZRANB3	3240	chr2:135136916-135531218	0.0011115	6.0222	0.014	-0.703551	0.290455	5.86724	0.015	MISS_REVEL0_7	MAF_01	95
ENST00000258385	2	232525993	232536667	ENSG00000135902	NM_000751.3	2962	CHRND	1554	chr2:232525993-232536667	0.0004914	6.01329	0.014	-1.05867	0.436572	5.88041	0.015	HC_PTV	MAF_01	42
ENST00000233840	2	233032672	233035057	ENSG00000115488	NM_005383.2	1143	NEU2	1143	chr2:233032672-233035057	0.0012519	5.6411	0.018	0.662802	0.273758	5.86186	0.015	MISS_REVEL0_5	MAF_01	107
ENST00000644036	22	23786931	23838009	ENSG00000099956	NM_003073.5	5191	SMARCB1	1158	chr22:23786931-23838009	0.0002691	7.3493	0.0067	1.43863	0.590862	5.92827	0.015	MISS_REVEL0_5	MAF_01	23
ENST00000334567	3	171843349	171938715	ENSG00000186329	NM_001164436.2	1881	TMEM212	585	chr3:171843349-171938715	0.000351	5.74588	0.017	-1.25272	0.516689	5.8783	0.015	HC_PTV	MAF_01	30
ENST00000264933	5	271621	314974	ENSG00000249915	NM_013232.4	1110	PDCD6	576	chr5:271621-314974	0.0002457	6.03792	0.014	-1.49678	0.617866	5.86847	0.015	MISS_REVEL0_5	MAF_01	21
ENST00000636260	6	36243203	36313955	ENSG00000180316	NM_001374623.1	4188	PNPLA1	1719	chr6:36243203-36313955	0.0001872	5.53623	0.019	1.72899	0.708427	5.95656	0.015	MISS_REVEL0_7	MAF_01	16
ENST00000253329	6	149504495	149546043	ENSG00000131013	NM_139126.4	2475	PPIL4	1479	chr6:149504495-149546043	0.0004212	6.10561	0.013	1.15174	0.472259	5.94765	0.015	HC_PTV	MAF_01	36
ENST00000373631	9	123356170	123380324	ENSG00000148204	NM_173689.7	5613	CRB2	3858	chr9:123356170-123380324	0.0027144	4.46842	0.035	-0.455665	0.186474	5.97114	0.015	MISS_REVEL0_5	MAF_01	232
ENST00000324068	X	111245099	111270483	ENSG00000077274	NM_014289.4	3532	CAPN6	1926	chrX:111245099-111270483	0.000737101	5.25843	0.022	0.865778	0.357299	5.8715	0.015	MISS_REVEL0_5	MAF_01	63
ENST00000435064	1	1311585	1324687	ENSG00000127054	NM_017871.6	2114	INTS11	1803	chr1:1311585-1324687	0.0011466	6.87117	0.0088	0.688889	0.285871	5.80709	0.016	HC_PTV	MAF_01	98
ENST00000688493	1	15236521	15400283	ENSG00000142621	NM_001391957.1	5542	FHAD1	4440	chr1:15236521-15400283	0.000702001	5.15447	0.023	0.883842	0.365159	5.85848	0.016	HC_PTV	MAF_01	60
ENST00000367033	1	208022242	208244384	ENSG00000076356	NM_025179.4	11508	PLXNA2	5685	chr1:208022242-208244384	0.0004914	5.26609	0.022	1.04686	0.436347	5.75589	0.016	MISS_REVEL0_7	MAF_01	42
ENST00000453424	10	45454585	45594906	ENSG00000165406	NM_001282866.2	5615	MARCHF8	1722	chr10:45454585-45594906	0.000538201	6.54675	0.011	-1.01009	0.417718	5.84724	0.016	HC_PTV	MAF_01	46
ENST00000533213	10	114431112	114768061	ENSG00000099204	NM_002313.7	7560	ABLIM1	2337	chr10:114431112-114768061	0.000877501	6.96983	0.0083	-0.786043	0.327186	5.7717	0.016	MISS_REVEL0_5	MAF_01	75
ENST00000331563	11	392614	404908	ENSG00000184363	NM_007183.4	2817	PKP3	2394	chr11:392614-404908	0.0001872	6.68325	0.0097	-1.69931	0.70771	5.76547	0.016	MISS_REVEL0_7	MAF_01	16
ENST00000358658	11	65044818	65058553	ENSG00000168060	NM_005468.3	2708	NAALADL1	2223	chr11:65044818-65058553	0.0003042	5.33423	0.021	-1.3365	0.555179	5.79526	0.016	HC_PTV	MAF_01	26
ENST00000279247	11	65180566	65212006	ENSG00000014216	NM_005186.4	2952	CAPN1	2145	chr11:65180566-65212006	0.0029484	5.20207	0.023	-0.432168	0.178862	5.83808	0.016	MISS_REVEL0_5	MAF_01	252
ENST00000282892	12	27022546	27066343	ENSG00000152944	NM_004264.5	2669	MED21	435	chr12:27022546-27066343	0.000561601	5.3737	0.02	0.981349	0.408883	5.76036	0.016	MISS_REVEL0_5	MAF_01	48
ENST00000423955	12	52249300	52309163	ENSG00000170442	NM_001320198.2	2247	KRT86	1461	chr12:52249300-52309163	0.000713701	5.16817	0.023	-0.875824	0.362644	5.83273	0.016	MISS_REVEL0_7	MAF_01	61
ENST00000320574	12	132623753	132687376	ENSG00000177084	NM_006231.4	7823	POLE	6861	chr12:132623753-132687376	0.000678601	6.05476	0.014	-0.897987	0.37192	5.82963	0.016	HC_PTV	MAF_01	58
ENST00000334869	14	92703807	92748679	ENSG00000100600	NM_005606.7	1980	LGMN	1302	chr14:92703807-92748679	0.0001872	4.53065	0.033	-1.70568	0.708131	5.80185	0.016	MISS_REVEL0_5	MAF_01	16
ENST00000267845	15	50241947	50265965	ENSG00000140287	NM_002112.4	2405	HDC	1989	chr15:50241947-50265965	0.0002808	6.07759	0.014	-1.39523	0.578416	5.81852	0.016	MISS_REVEL0_5	MAF_01	24
ENST00000225899	17	41459513	41467386	ENSG00000108759	NM_002278.3	2005	KRT32	1347	chr17:41459513-41467386	0.000889201	5.727	0.017	-0.783249	0.325034	5.80687	0.016	MISS_REVEL0_5	MAF_01	76
ENST00000314256	17	75441159	75500452	ENSG00000177728	NM_014738.6	5412	TMEM94	4071	chr17:75441159-75500452	0.0015912	5.75449	0.016	-0.583705	0.243196	5.76067	0.016	MISS_REVEL0_5	MAF_01	136
ENST00000304060	19	11814273	11835216	ENSG00000171295	NM_152357.3	4215	ZNF440	1788	chr19:11814273-11835216	0.0013923	4.05522	0.044	-0.623876	0.259988	5.75823	0.016	HC_PTV	MAF_01	119
ENST00000303088	19	19192229	19201869	ENSG00000064490	NM_003721.4	1376	RFXANK	783	chr19:19192229-19201869	0.0001872	5.80513	0.016	1.71246	0.708227	5.84653	0.016	MISS_REVEL0_7	MAF_01	16
ENST00000389623	19	55488404	55519099	ENSG00000179954	NM_001144950.2	4977	SSC5D	4722	chr19:55488404-55519099	0.0003159	7.09954	0.0077	-1.31394	0.54524	5.80737	0.016	MISS_REVEL0_5	MAF_01	27
ENST00000622030	2	31522480	31580938	ENSG00000277893	NM_000348.4	4519	SRD5A2	765	chr2:31522480-31580938	0.0001872	6.15726	0.013	1.69969	0.707097	5.77803	0.016	HC_PTV	MAF_01	16
ENST00000186436	2	97756333	97995948	ENSG00000075568	NM_015348.2	6701	TMEM131	5652	chr2:97756333-97995948	0.000830701	5.74389	0.017	0.806824	0.335877	5.77029	0.016	MISS_REVEL0_5	MAF_01	71
ENST00000295709	2	218672069	218702716	ENSG00000163482	NM_015690.5	4873	STK36	3948	chr2:218672069-218702716	0.000748801	4.49957	0.034	0.852859	0.353797	5.81092	0.016	MISS_REVEL0_5	MAF_01	64
ENST00000652462	21	44885953	44931989	ENSG00000160255	NM_000211.5	2807	ITGB2	2310	chr21:44885953-44931989	0.0014391	5.59174	0.018	0.614508	0.256035	5.76047	0.016	MISS_REVEL0_7	MAF_01	123
ENST00000307395	3	129060779	129062406	ENSG00000169704	NM_000174.5	877	GP9	534	chr3:129060779-129062406	0.000795601	6.3161	0.012	0.824987	0.343325	5.7741	0.016	MISS_REVEL0_5	MAF_01	68
ENST00000515279	4	105708778	105847725	ENSG00000138780	NM_001370181.1	4304	GSTCD	1902	chr4:105708778-105847725	0.0002223	6.81483	0.009	1.56618	0.649559	5.81365	0.016	HC_PTV	MAF_01	19
ENST00000358807	6	109444062	109465968	ENSG00000135596	NM_022765.4	3430	MICAL1	3204	chr6:109444062-109465968	0.000912601	6.32468	0.012	0.773888	0.321076	5.80951	0.016	MISS_REVEL0_5	MAF_01	78
ENST00000301905	8	27809624	27838082	ENSG00000168078	NM_018492.4	1836	PBK	969	chr8:27809624-27838082	0.0001989	6.09284	0.014	1.6554	0.686821	5.80921	0.016	HC_PTV	MAF_01	17
ENST00000380502	9	19053141	19102904	ENSG00000147874	NM_017645.5	6323	HAUS6	2868	chr9:19053141-19102904	0.000351	7.24844	0.0071	1.24744	0.517321	5.81457	0.016	HC_PTV	MAF_01	30
ENST00000374793	9	104094260	104141419	ENSG00000136824	NM_006444.3	5928	SMC2	3594	chr9:104094260-104141419	0.0013806	5.9689	0.015	-0.626979	0.261169	5.76319	0.016	MISS_REVEL0_7	MAF_01	118
ENST00000357242	X	106802673	106876150	ENSG00000133138	NM_017752.3	5729	TBC1D8B	3363	chrX:106802673-106876150	0.0003627	5.75007	0.016	-1.23034	0.509109	5.84021	0.016	MISS_REVEL0_5	MAF_01	31
ENST00000334504	X	108155607	108439497	ENSG00000197565	NM_033641.4	6685	COL4A6	5073	chrX:108155607-108439497	0.00234	5.94947	0.015	0.484074	0.200838	5.8094	0.016	MISS_REVEL0_7	MAF_01	200
ENST00000253063	1	28259518	28282491	ENSG00000130766	NM_031459.5	3462	SESN2	1443	chr1:28259518-28282491	0.0002808	5.16844	0.023	1.37897	0.577291	5.70583	0.017	MISS_REVEL0_5	MAF_01	24
ENST00000608999	1	202348699	202592706	ENSG00000077157	NM_002481.4	15244	PPP1R12B	2949	chr1:202348699-202592706	0.0001872	5.30905	0.021	-1.68438	0.706812	5.679	0.017	MISS_REVEL0_5	MAF_01	16
ENST00000370992	10	97356358	97426076	ENSG00000052749	NM_015179.4	4396	RRP12	3894	chr10:97356358-97426076	0.000503101	5.31841	0.021	1.03285	0.432239	5.70988	0.017	HC_PTV	MAF_01	43
ENST00000382848	13	20187463	20192938	ENSG00000165474	NM_004004.6	2290	GJB2	681	chr13:20187463-20192938	0.0024336	4.57887	0.032	-0.470998	0.196933	5.72006	0.017	MISS_REVEL0_7	MAF_01	208
ENST00000315392	17	39063313	39154394	ENSG00000161381	NM_020405.5	6230	PLXDC1	1503	chr17:39063313-39154394	0.0004797	6.17024	0.013	-1.05413	0.44234	5.679	0.017	MISS_REVEL0_5	MAF_01	41
ENST00000314256	17	75441159	75500452	ENSG00000177728	NM_014738.6	5412	TMEM94	4071	chr17:75441159-75500452	0.000620101	5.07695	0.024	-0.929126	0.389268	5.69706	0.017	MISS_REVEL0_7	MAF_01	53
ENST00000592299	17	76376584	76387860	ENSG00000176170	NM_001142601.2	1816	SPHK1	1155	chr17:76376584-76387860	0.0003861	4.5809	0.032	1.17429	0.492994	5.67368	0.017	HC_PTV	MAF_01	33
ENST00000261537	18	21704957	21870953	ENSG00000101752	NM_020774.4	10100	MIB1	3021	chr18:21704957-21870953	0.0003159	5.77674	0.016	1.30324	0.545818	5.70106	0.017	MISS_REVEL0_7	MAF_01	27
ENST00000294618	19	11199295	11262524	ENSG00000130158	NM_020812.4	6430	DOCK6	6144	chr19:11199295-11262524	0.0014742	5.1429	0.023	0.60465	0.252682	5.7261	0.017	HC_PTV	MAF_01	126
ENST00000263274	19	48115445	48170603	ENSG00000105486	NM_000234.3	3125	LIG1	2760	chr19:48115445-48170603	0.001287	5.68609	0.017	-0.644824	0.270386	5.6874	0.017	MISS_REVEL0_5	MAF_01	110
ENST00000356805	2	54456317	54671446	ENSG00000115306	NM_003128.3	10211	SPTBN1	7095	chr2:54456317-54671446	0.0011115	5.45163	0.02	0.693441	0.290546	5.69624	0.017	MISS_REVEL0_5	MAF_01	95
ENST00000409856	2	131527675	131533666	ENSG00000163040	NM_001258306.3	1290	CCDC74A	939	chr2:131527675-131533666	0.0004797	4.73089	0.03	1.05279	0.441885	5.6763	0.017	HC_PTV	MAF_01	41
ENST00000428675	2	197804593	198572581	ENSG00000115896	NM_006226.4	6696	PLCL1	3288	chr2:197804593-198572581	0.000538201	6.37386	0.012	0.999377	0.417202	5.73806	0.017	MISS_REVEL0_5	MAF_01	46
ENST00000321276	2	222424543	222562621	ENSG00000163082	NM_152386.4	4983	SGPP2	1200	chr2:222424543-222562621	0.0002457	6.52194	0.011	-1.46843	0.617208	5.66035	0.017	MISS_REVEL0_7	MAF_01	21
ENST00000244040	20	58309715	58367507	ENSG00000124209	NM_020673.3	8651	RAB22A	585	chr20:58309715-58367507	0.0001872	6.24707	0.012	-1.6853	0.708523	5.65782	0.017	MISS_REVEL0_5	MAF_01	16
ENST00000399837	22	17178790	17258235	ENSG00000093072	NM_001282225.2	4355	ADA2	1536	chr22:17178790-17258235	0.0015093	6.54857	0.01	0.598754	0.249922	5.7397	0.017	MISS_REVEL0_5	MAF_01	129
ENST00000493094	3	119636457	119665324	ENSG00000121577	NM_001369919.2	1822	POPDC2	1107	chr3:119636457-119665324	0.000234	4.99033	0.025	-1.50491	0.632662	5.6582	0.017	MISS_REVEL0_7	MAF_01	20
ENST00000327928	3	161496808	161503942	ENSG00000182447	NM_001080440.1	1434	OTOL1	1434	chr3:161496808-161503942	0.000468	5.25889	0.022	1.06329	0.447482	5.64616	0.017	MISS_REVEL0_7	MAF_01	40
ENST00000381410	5	54517759	54546586	ENSG00000178996	NM_001102575.2	5223	SNX18	1875	chr5:54517759-54546586	0.0002691	4.61169	0.032	-1.40684	0.590461	5.67684	0.017	MISS_REVEL0_5	MAF_01	23
ENST00000275300	6	160348378	160452577	ENSG00000146477	NM_021977.4	3234	SLC22A3	1671	chr6:160348378-160452577	0.0004329	4.38296	0.036	-1.1119	0.465919	5.69517	0.017	MISS_REVEL0_7	MAF_01	37
ENST00000308192	6	160702238	160754097	ENSG00000122194	NM_000301.5	3530	PLG	2433	chr6:160702238-160754097	0.0019422	5.55841	0.018	-0.528326	0.220381	5.74718	0.017	MISS_REVEL0_5	MAF_01	166
ENST00000265572	8	53225724	53251637	ENSG00000082556	NM_000912.5	4954	OPRK1	1143	chr8:53225724-53251637	0.000631801	5.43909	0.02	-0.919484	0.385482	5.68957	0.017	HC_PTV	MAF_01	54
ENST00000453321	8	93754844	93819234	ENSG00000164953	NM_153704.6	4678	TMEM67	2988	chr8:93754844-93819234	0.0010296	6.36167	0.012	-0.722621	0.302088	5.72207	0.017	HC_PTV	MAF_01	88
ENST00000300456	9	128340527	128361470	ENSG00000167114	NM_005094.4	3229	SLC27A4	1932	chr9:128340527-128361470	0.000351	4.88851	0.027	1.23873	0.517353	5.733	0.017	MISS_REVEL0_7	MAF_01	30
ENST00000435064	1	1311585	1324687	ENSG00000127054	NM_017871.6	2114	INTS11	1803	chr1:1311585-1324687	0.0003276	4.73729	0.03	-1.26256	0.534326	5.5833	0.018	MISS_REVEL0_7	MAF_01	28
ENST00000400463	1	20664014	20718017	ENSG00000117245	NM_001122819.3	3958	KIF17	3087	chr1:20664014-20718017	0.000526501	5.52954	0.019	-0.995151	0.421568	5.5724	0.018	HC_PTV	MAF_01	45
ENST00000256649	1	117111060	117122587	ENSG00000134253	NM_025188.4	3536	TRIM45	1743	chr1:117111060-117122587	0.001638	4.62899	0.031	0.564819	0.239279	5.57195	0.018	MISS_REVEL0_5	MAF_01	140
ENST00000361084	1	156061160	156070504	ENSG00000132698	NM_020387.4	1100	RAB25	642	chr1:156061160-156070504	0.0010647	5.3834	0.02	-0.703178	0.296582	5.62136	0.018	HC_PTV	MAF_01	91
ENST00000366559	1	241532134	241595642	ENSG00000117009	NM_003679.5	5017	KMO	1461	chr1:241532134-241595642	0.0002457	5.70895	0.017	1.45904	0.616896	5.59386	0.018	MISS_REVEL0_5	MAF_01	21
ENST00000687296	11	8391868	8594289	ENSG00000130413	NM_001352389.2	2796	STK33	1545	chr11:8391868-8594289	0.0002574	5.5454	0.019	1.43558	0.604968	5.63109	0.018	HC_PTV	MAF_01	22
ENST00000551964	12	98645290	98735433	ENSG00000120868	NM_181861.2	7201	APAF1	3747	chr12:98645290-98735433	0.000807301	6.46508	0.011	-0.807812	0.340991	5.61221	0.018	MISS_REVEL0_5	MAF_01	69
ENST00000442234	13	108207439	108218368	ENSG00000174405	NM_206937.2	3981	LIG4	2736	chr13:108207439-108218368	0.0011817	5.49262	0.019	-0.667671	0.282285	5.59433	0.018	MISS_REVEL0_5	MAF_01	101
ENST00000447110	17	8878911	8965712	ENSG00000141506	NM_001142633.3	4491	PIK3R5	2643	chr17:8878911-8965712	0.0003159	5.42439	0.02	1.29432	0.545009	5.63997	0.018	MISS_REVEL0_7	MAF_01	27
ENST00000361673	18	58481247	58629091	ENSG00000198796	NM_052947.4	7437	ALPK2	6513	chr18:58481247-58629091	0.000760501	4.93982	0.026	-0.829796	0.351848	5.56202	0.018	HC_PTV	MAF_01	65
ENST00000263274	19	48115445	48170603	ENSG00000105486	NM_000234.3	3125	LIG1	2760	chr19:48115445-48170603	0.000573301	5.92902	0.015	-0.955746	0.404853	5.57301	0.018	MISS_REVEL0_7	MAF_01	49
ENST00000283206	2	112055269	112119318	ENSG00000153214	NM_032824.3	5162	TMEM87B	1668	chr2:112055269-112119318	0.000678601	5.33043	0.021	0.881276	0.371942	5.61402	0.018	MISS_REVEL0_5	MAF_01	58
ENST00000652192	2	201790461	201895550	ENSG00000138395	NM_001366386.2	3719	CDK15	1308	chr2:201790461-201895550	0.0001872	4.2264	0.04	-1.67653	0.707378	5.61718	0.018	MISS_REVEL0_7	MAF_01	16
ENST00000474759	3	54122547	55074557	ENSG00000157445	NM_018398.3	3789	CACNA2D3	3276	chr3:54122547-55074557	0.0002925	4.4483	0.035	-1.34311	0.565881	5.63341	0.018	MISS_REVEL0_5	MAF_01	25
ENST00000232607	3	124730433	124749273	ENSG00000114491	NM_000373.4	6652	UMPS	1443	chr3:124730433-124749273	0.000959401	4.90911	0.027	0.739853	0.313391	5.57338	0.018	MISS_REVEL0_5	MAF_01	82
ENST00000327928	3	161496808	161503942	ENSG00000182447	NM_001080440.1	1434	OTOL1	1434	chr3:161496808-161503942	0.001287	6.00699	0.014	0.640185	0.270051	5.61979	0.018	MISS_REVEL0_5	MAF_01	110
ENST00000296420	4	100395341	100880126	ENSG00000164035	NM_016242.4	3966	EMCN	786	chr4:100395341-100880126	0.0002106	5.61625	0.018	1.58302	0.667415	5.62578	0.018	HC_PTV	MAF_01	18
ENST00000264463	5	24487100	24644978	ENSG00000040731	NM_006727.5	3438	CDH10	2367	chr5:24487100-24644978	0.0002223	6.39268	0.011	-1.53365	0.649746	5.57141	0.018	MISS_REVEL0_7	MAF_01	19
ENST00000644971	6	32041153	32115334	ENSG00000168477	NM_001365276.2	13097	TNXB	12735	chr6:32041153-32115334	0.000795601	5.89724	0.015	0.816348	0.343799	5.6382	0.018	HC_PTV	MAF_01	68
ENST00000306385	8	22165140	22212326	ENSG00000168487	NM_006129.5	3593	BMP1	2961	chr8:22165140-22212326	0.0004095	6.22531	0.013	1.13028	0.478734	5.57423	0.018	MISS_REVEL0_7	MAF_01	35
ENST00000311890	1	16014028	16019594	ENSG00000173641	NM_014424.5	2144	HSPB7	513	chr1:16014028-16019594	0.0003627	5.78287	0.016	1.19596	0.507972	5.5431	0.019	MISS_REVEL0_5	MAF_01	31
ENST00000373672	1	31652263	31704319	ENSG00000084636	NM_001856.4	5418	COL16A1	4815	chr1:31652263-31704319	0.0047385	4.94671	0.026	0.330014	0.141143	5.46695	0.019	MISS_REVEL0_5	MAF_01	405
ENST00000378165	10	15102584	15168693	ENSG00000152465	NM_004808.3	5003	NMT2	1497	chr10:15102584-15168693	0.0003159	5.46463	0.019	1.2748	0.544902	5.4733	0.019	MISS_REVEL0_5	MAF_01	27
ENST00000369797	10	103396626	103446294	ENSG00000148843	NM_014976.2	6477	PDCD11	5616	chr10:103396626-103446294	0.0003393	5.01004	0.025	1.23827	0.525914	5.54375	0.019	HC_PTV	MAF_01	29
ENST00000007390	16	1349240	1351878	ENSG00000007520	NM_001001410.3	1210	TSR3	939	chr16:1349240-1351878	0.000865801	5.21144	0.022	-0.775574	0.329437	5.54244	0.019	MISS_REVEL0_5	MAF_01	74
ENST00000293971	16	2520357	2531422	ENSG00000162066	NM_001330449.2	3172	AMDHD2	1230	chr16:2520357-2531422	0.0001755	4.72301	0.03	-1.71835	0.731222	5.52237	0.019	HC_PTV	MAF_01	15
ENST00000588776	19	5912339	5916211	ENSG00000105519	NM_004058.5	1537	CAPS	570	chr19:5912339-5916211	0.0001989	5.0025	0.025	1.60552	0.687087	5.4602	0.019	MISS_REVEL0_7	MAF_01	17
ENST00000246532	19	35738801	35742453	ENSG00000126246	NM_024660.4	1647	IGFLR1	1068	chr19:35738801-35742453	0.000748801	5.26529	0.022	0.831561	0.354466	5.50349	0.019	MISS_REVEL0_5	MAF_01	64
ENST00000391946	19	45333434	45351520	ENSG00000104892	NM_177417.3	1782	KLC3	1515	chr19:45333434-45351520	0.0028197	6.00043	0.014	-0.429726	0.182989	5.51486	0.019	MISS_REVEL0_5	MAF_01	241
ENST00000252804	2	1631887	1744852	ENSG00000130508	NM_012293.3	6817	PXDN	4440	chr2:1631887-1744852	0.0024219	7.0356	0.008	0.462042	0.197025	5.49945	0.019	MISS_REVEL0_5	MAF_01	207
ENST00000262866	20	36612318	36646196	ENSG00000101082	NM_032214.4	2737	SLA2	786	chr20:36612318-36646196	0.000854101	5.54837	0.018	-0.778549	0.331905	5.5023	0.019	MISS_REVEL0_5	MAF_01	73
ENST00000265148	4	103105349	103198445	ENSG00000138778	NM_001813.3	8541	CENPE	8106	chr4:103105349-103198445	0.0004914	6.97709	0.0083	-1.02133	0.436954	5.46342	0.019	MISS_REVEL0_5	MAF_01	42
ENST00000296666	5	127517640	127555085	ENSG00000164244	NM_130809.5	4664	PRRC1	1338	chr5:127517640-127555085	0.0010413	5.2677	0.022	-0.706694	0.300437	5.53293	0.019	HC_PTV	MAF_01	89
ENST00000231656	5	150166778	150184558	ENSG00000113722	NM_001804.3	1775	CDX1	798	chr5:150166778-150184558	0.000561601	4.72654	0.03	-0.956922	0.408928	5.47595	0.019	MISS_REVEL0_7	MAF_01	48
ENST00000242140	7	29806486	29917061	ENSG00000122574	NM_001080529.3	4225	WIPF3	1452	chr7:29806486-29917061	0.0002106	5.83359	0.016	1.57197	0.667531	5.54559	0.019	MISS_REVEL0_5	MAF_01	18
ENST00000338825	8	38030534	38060365	ENSG00000187840	NM_004095.4	827	EIF4EBP1	357	chr8:38030534-38060365	0.0001755	6.19469	0.013	1.72248	0.731581	5.54352	0.019	MISS_REVEL0_5	MAF_01	15
ENST00000375326	9	94603133	94640249	ENSG00000165140	NM_000507.4	1473	FBP1	1017	chr9:94603133-94640249	0.0001989	4.94111	0.026	1.61524	0.68772	5.51633	0.019	HC_PTV	MAF_01	17
ENST00000217939	X	3308565	3346652	ENSG00000101825	NM_015419.4	9804	MXRA5	8487	chrX:3308565-3346652	0.000561601	5.17139	0.023	0.958265	0.409174	5.48474	0.019	MISS_REVEL0_5	MAF_01	48
ENST00000401061	1	45500300	45513382	ENSG00000132763	NM_015506.3	5049	MMACHC	849	chr1:45500300-45513382	0.0025974	6.03316	0.014	0.442214	0.190245	5.40305	0.02	MISS_REVEL0_5	MAF_01	222
ENST00000342741	1	155289293	155301438	ENSG00000143627	NM_000298.6	3047	PKLR	1725	chr1:155289293-155301438	0.0026325	4.88545	0.027	0.439542	0.188938	5.41202	0.02	MISS_REVEL0_5	MAF_01	225
ENST00000389793	1	235661041	235883724	ENSG00000143669	NM_000081.4	13466	LYST	11406	chr1:235661041-235883724	0.0012753	6.7509	0.0094	-0.632693	0.271063	5.44809	0.02	MISS_REVEL0_5	MAF_01	109
ENST00000437684	1	241652278	241802777	ENSG00000162843	NM_001367482.1	5042	WDR64	3276	chr1:241652278-241802777	0.0016731	5.77732	0.016	-0.552791	0.236805	5.44931	0.02	HC_PTV	MAF_01	143
ENST00000266682	12	84859491	84913629	ENSG00000072041	NM_182767.6	4799	SLC6A15	2193	chr12:84859491-84913629	0.0011817	6.50119	0.011	-0.655841	0.28191	5.41223	0.02	MISS_REVEL0_5	MAF_01	101
ENST00000228740	12	96000753	96043520	ENSG00000111144	NM_000895.3	2140	LTA4H	1836	chr12:96000753-96043520	0.0002457	5.67956	0.017	1.43235	0.617681	5.37739	0.02	HC_PTV	MAF_01	21
ENST00000251595	16	172876	173710	ENSG00000188536	NM_000517.6	576	HBA2	429	chr16:172876-173710	0.000234	6.00276	0.014	-1.47578	0.63332	5.42999	0.02	MISS_REVEL0_5	MAF_01	20
ENST00000268261	16	8788823	8862534	ENSG00000140650	NM_000303.3	2285	PMM2	741	chr16:8788823-8862534	0.003627	5.57238	0.018	-0.374819	0.161471	5.38831	0.02	MISS_REVEL0_7	MAF_01	310
ENST00000177694	17	47733236	47746122	ENSG00000073861	NM_013351.2	2583	TBX21	1608	chr17:47733236-47746122	0.0011934	5.60201	0.018	0.655815	0.280763	5.4561	0.02	MISS_REVEL0_5	MAF_01	102
ENST00000250244	19	10572671	10587315	ENSG00000129354	NM_005498.5	1748	AP1M2	1272	chr19:10572671-10587315	0.0010413	5.2379	0.022	0.698054	0.300603	5.3925	0.02	HC_PTV	MAF_01	89
ENST00000222002	19	47870467	47886315	ENSG00000105398	NM_003167.4	1904	SULT2A1	858	chr19:47870467-47886315	0.0001755	5.11273	0.024	-1.70674	0.731556	5.44299	0.02	MISS_REVEL0_5	MAF_01	15
ENST00000408939	2	177548998	177552796	ENSG00000196659	NM_152517.3	3799	TTC30B	1998	chr2:177548998-177552796	0.0002808	5.28652	0.021	1.34843	0.57792	5.44403	0.02	MISS_REVEL0_7	MAF_01	24
ENST00000375852	20	32052197	32101856	ENSG00000101336	NM_002110.5	2101	HCK	1581	chr20:32052197-32101856	0.0001872	3.87899	0.049	1.6534	0.708366	5.44805	0.02	HC_PTV	MAF_01	16
ENST00000650182	4	3503612	3532446	ENSG00000163956	NM_002337.4	10446	LRPAP1	1074	chr4:3503612-3532446	0.0002223	5.59396	0.018	1.51383	0.649665	5.42969	0.02	MISS_REVEL0_5	MAF_01	19
ENST00000614616	5	98853985	98929007	ENSG00000153922	NM_001270.4	8145	CHD1	5133	chr5:98853985-98929007	0.0021411	5.98073	0.014	-0.48788	0.209765	5.40955	0.02	MISS_REVEL0_5	MAF_01	183
ENST00000510025	5	119452465	119637199	ENSG00000133835	NM_000414.4	2628	HSD17B4	2211	chr5:119452465-119637199	0.0013689	5.69143	0.017	0.609901	0.262152	5.4127	0.02	MISS_REVEL0_7	MAF_01	117
ENST00000368248	6	127708072	127918631	ENSG00000172673	NM_001010923.3	3837	THEMIS	1926	chr6:127708072-127918631	0.0001755	4.19637	0.041	1.70203	0.731476	5.41422	0.02	HC_PTV	MAF_01	15
ENST00000643607	6	167996241	168045091	ENSG00000125337	NM_030615.4	3048	KIF25	1155	chr6:167996241-168045091	0.0002106	5.34735	0.021	-1.54892	0.668081	5.37523	0.02	HC_PTV	MAF_01	18
ENST00000304874	7	66075800	66094697	ENSG00000126522	NM_000048.4	2140	ASL	1395	chr7:66075800-66094697	0.000503101	5.12368	0.024	1.00122	0.432049	5.37021	0.02	HC_PTV	MAF_01	43
ENST00000370101	X	153776412	153785732	ENSG00000184343	NM_014370.4	1960	SRPK3	1704	chrX:153776412-153785732	0.0003042	3.98273	0.046	1.2894	0.555862	5.38076	0.02	MISS_REVEL0_5	MAF_01	26
ENST00000376624	10	22345445	22454224	ENSG00000077327	NM_012443.4	2568	SPAG6	1530	chr10:22345445-22454224	0.000772201	5.12493	0.024	0.802594	0.348721	5.29708	0.021	MISS_REVEL0_5	MAF_01	66
ENST00000478873	10	75094432	75109221	ENSG00000079393	NM_001363514.2	1320	DUSP13	1005	chr10:75094432-75109221	0.0003159	6.2478	0.012	1.26171	0.545015	5.3592	0.021	MISS_REVEL0_7	MAF_01	27
ENST00000336615	11	818914	825573	ENSG00000177666	NM_020376.4	2416	PNPLA2	1515	chr11:818914-825573	0.000620101	5.04477	0.025	0.900782	0.389044	5.36095	0.021	MISS_REVEL0_7	MAF_01	53
ENST00000401752	11	45921621	45929096	ENSG00000165905	NM_001300721.2	2552	LARGE2	2166	chr11:45921621-45929096	0.000573301	4.32001	0.038	-0.932828	0.404537	5.31723	0.021	HC_PTV	MAF_01	49
ENST00000281038	11	78435620	78575194	ENSG00000137513	NM_024678.6	2512	NARS2	1434	chr11:78435620-78575194	0.0003393	5.41689	0.02	1.21605	0.525693	5.35101	0.021	HC_PTV	MAF_01	29
ENST00000682330	12	5531869	5946232	ENSG00000047617	NM_001364791.2	3683	ANO2	2997	chr12:5531869-5946232	0.000819001	5.71603	0.017	-0.782501	0.338508	5.34359	0.021	MISS_REVEL0_7	MAF_01	70
ENST00000382119	12	7765216	7774121	ENSG00000205857	NM_001145465.1	907	NANOGNB	567	chr12:7765216-7774121	0.000807301	5.10033	0.024	-0.788157	0.341074	5.33985	0.021	HC_PTV	MAF_01	69
ENST00000435532	15	55826922	55993660	ENSG00000069869	NM_006154.4	5735	NEDD4	2703	chr15:55826922-55993660	0.000561601	6.18346	0.013	-0.944177	0.409057	5.32768	0.021	MISS_REVEL0_7	MAF_01	48
ENST00000268261	16	8788823	8862534	ENSG00000140650	NM_000303.3	2285	PMM2	741	chr16:8788823-8862534	0.0038376	5.43931	0.02	-0.36204	0.157007	5.31711	0.021	MISS_REVEL0_5	MAF_01	328
ENST00000285071	17	17212212	17237188	ENSG00000154803	NM_144997.7	3667	FLCN	1740	chr17:17212212-17237188	0.0018837	6.09286	0.014	0.517943	0.223563	5.36741	0.021	MISS_REVEL0_7	MAF_01	161
ENST00000268933	17	50532682	50543750	ENSG00000049283	NM_017957.3	3879	EPN3	1899	chr17:50532682-50543750	0.000666901	4.99149	0.025	0.8654	0.375288	5.31745	0.021	MISS_REVEL0_5	MAF_01	57
ENST00000310132	19	3777970	3802129	ENSG00000007264	NM_139355.3	2098	MATK	1524	chr19:3777970-3802129	0.0004797	4.72209	0.03	-1.02064	0.44258	5.31817	0.021	MISS_REVEL0_5	MAF_01	41
ENST00000651242	2	26308173	26346817	ENSG00000173567	NM_001321971.2	4481	ADGRF3	3015	chr2:26308173-26346817	0.000538201	4.82579	0.028	0.966559	0.417251	5.36613	0.021	MISS_REVEL0_7	MAF_01	46
ENST00000403751	2	48617798	48733148	ENSG00000242441	NM_006872.5	1618	GTF2A1L	1437	chr2:48617798-48733148	0.0001755	5.83082	0.016	-1.68075	0.730321	5.29635	0.021	MISS_REVEL0_5	MAF_01	15
ENST00000252029	22	50525752	50530032	ENSG00000025708	NM_001953.5	1586	TYMP	1449	chr22:50525752-50530032	0.0020709	5.9622	0.015	0.492213	0.213427	5.31872	0.021	MISS_REVEL0_5	MAF_01	177
ENST00000226355	4	73481745	73504001	ENSG00000079557	NM_001133.2	1997	AFM	1800	chr4:73481745-73504001	0.0003978	5.3938	0.02	1.11948	0.485927	5.30751	0.021	MISS_REVEL0_7	MAF_01	34
ENST00000643898	6	24804282	25042170	ENSG00000111913	NM_001286445.3	5295	RIPOR2	3144	chr6:24804282-25042170	0.000538201	5.32663	0.021	-0.966095	0.417963	5.34273	0.021	MISS_REVEL0_5	MAF_01	46
ENST00000373953	6	35258909	35295985	ENSG00000065029	NM_003427.5	2653	ZNF76	1713	chr6:35258909-35295985	0.000503101	5.25508	0.022	0.99664	0.432321	5.31453	0.021	MISS_REVEL0_5	MAF_01	43
ENST00000448866	7	139777051	140020325	ENSG00000059377	NM_001061.7	1923	TBXAS1	1602	chr7:139777051-140020325	0.000514801	5.15899	0.023	-0.986346	0.427145	5.33221	0.021	HC_PTV	MAF_01	44
ENST00000484259	9	69035751	69079076	ENSG00000165060	NM_000144.5	6978	FXN	633	chr9:69035751-69079076	0.001053	6.02076	0.014	-0.689712	0.298878	5.32536	0.021	MISS_REVEL0_5	MAF_01	90
ENST00000333026	X	70177483	70205704	ENSG00000184210	NM_198512.3	1712	DGAT2L6	1014	chrX:70177483-70205704	0.0003627	5.99618	0.014	-1.17625	0.50905	5.33922	0.021	MISS_REVEL0_5	MAF_01	31
ENST00000618282	X	77825747	77899271	ENSG00000102158	NM_001367916.1	4506	MAGT1	1008	chrX:77825747-77899271	0.000924301	3.85704	0.05	-0.737035	0.319047	5.33663	0.021	MISS_REVEL0_5	MAF_01	79
ENST00000294484	1	11479155	11537551	ENSG00000204624	NM_020780.2	5265	DISP3	4179	chr1:11479155-11537551	0.0004797	4.0937	0.043	1.00934	0.441772	5.22006	0.022	HC_PTV	MAF_01	41
ENST00000262340	1	68428822	68449954	ENSG00000116745	NM_000329.3	2605	RPE65	1602	chr1:68428822-68449954	0.000234	7.02939	0.008	-1.45358	0.632246	5.28573	0.022	HC_PTV	MAF_01	20
ENST00000699524	1	84506300	84567379	ENSG00000122432	NM_001397487.1	2983	SPATA1	1323	chr1:84506300-84567379	0.0003978	4.77984	0.029	-1.10992	0.484839	5.24071	0.022	HC_PTV	MAF_01	34
ENST00000369541	1	114567557	114581629	ENSG00000116752	NM_005872.3	1275	BCAS2	678	chr1:114567557-114581629	0.0001755	5.57042	0.018	-1.67724	0.729833	5.28132	0.022	HC_PTV	MAF_01	15
ENST00000373290	10	69451465	69507666	ENSG00000099282	NM_012339.5	1703	TSPAN15	885	chr10:69451465-69507666	0.000889201	4.37654	0.036	0.741833	0.325007	5.20987	0.022	MISS_REVEL0_5	MAF_01	76
ENST00000369905	10	102461881	102502712	ENSG00000138107	NM_005736.4	2830	ACTR1A	1131	chr10:102461881-102502712	0.0002457	5.05839	0.025	1.41074	0.617884	5.21295	0.022	MISS_REVEL0_7	MAF_01	21
ENST00000369519	10	110644336	110839468	ENSG00000203867	NM_001134363.3	7293	RBM20	3684	chr10:110644336-110839468	0.0003159	5.6278	0.018	1.24439	0.544965	5.21405	0.022	HC_PTV	MAF_01	27
ENST00000358776	10	123008979	123058290	ENSG00000196177	NM_001609.4	5848	ACADSB	1299	chr10:123008979-123058290	0.000959401	4.68946	0.03	0.719205	0.312971	5.28077	0.022	HC_PTV	MAF_01	82
ENST00000530464	11	90085950	90087131	ENSG00000255009	NM_001143975.1	1182	UBTFL1	1182	chr11:90085950-90087131	0.0002691	3.76429	0.052	-1.35528	0.590589	5.26607	0.022	HC_PTV	MAF_01	23
ENST00000267015	12	54362445	54364487	ENSG00000139572	NM_020370.3	1509	GPR84	1191	chr12:54362445-54364487	0.0003042	4.45937	0.035	1.26811	0.555424	5.21272	0.022	MISS_REVEL0_5	MAF_01	26
ENST00000428670	12	89588049	89709300	ENSG00000070961	NM_001366521.1	7062	ATP2B1	3663	chr12:89588049-89709300	0.000982801	4.13457	0.042	-0.707776	0.309102	5.24311	0.022	MISS_REVEL0_7	MAF_01	84
ENST00000242592	12	120725774	120740008	ENSG00000122971	NM_000017.4	1859	ACADS	1239	chr12:120725774-120740008	0.0002457	4.36373	0.037	-1.41665	0.617816	5.25786	0.022	HC_PTV	MAF_01	21
ENST00000261721	15	83016423	83067252	ENSG00000064726	NM_025238.4	3194	BTBD1	1449	chr15:83016423-83067252	0.000585001	5.10872	0.024	0.920981	0.400965	5.27579	0.022	MISS_REVEL0_5	MAF_01	50
ENST00000360202	19	35855861	35867136	ENSG00000126259	NM_199180.4	2980	KIRREL2	2127	chr19:35855861-35867136	0.000924301	6.70401	0.0096	0.729779	0.319053	5.23188	0.022	HC_PTV	MAF_01	79
ENST00000513761	4	169612633	169723673	ENSG00000109572	NM_001829.4	6635	CLCN3	2457	chr4:169612633-169723673	0.0013104	5.30288	0.021	0.614836	0.267857	5.26881	0.022	MISS_REVEL0_5	MAF_01	112
ENST00000343348	5	116443555	116574823	ENSG00000092421	NM_020796.5	6828	SEMA6A	3093	chr5:116443555-116574823	0.000351	6.51406	0.011	-1.1877	0.517131	5.27483	0.022	MISS_REVEL0_5	MAF_01	30
ENST00000398604	5	141390157	141512975	ENSG00000253767	NM_032088.2	4782	PCDHGA8	2799	chr5:141390157-141512975	0.000561601	5.06821	0.024	-0.937702	0.408891	5.25913	0.022	MISS_REVEL0_7	MAF_01	48
ENST00000372808	6	42960754	42963880	ENSG00000124713	NM_018960.6	1076	GNMT	888	chr6:42960754-42963880	0.0001755	4.49207	0.034	1.68117	0.731496	5.28203	0.022	HC_PTV	MAF_01	15
ENST00000439090	6	130144315	130365425	ENSG00000164483	NM_001017373.4	2093	SAMD3	1563	chr6:130144315-130365425	0.001521	4.80479	0.028	0.568316	0.248952	5.21134	0.022	HC_PTV	MAF_01	130
ENST00000374088	9	114334156	114394405	ENSG00000106948	NM_001317950.2	7454	AKNA	4320	chr9:114334156-114394405	0.0002223	5.19676	0.023	1.48603	0.649885	5.22854	0.022	HC_PTV	MAF_01	19
ENST00000388747	9	127920881	127930785	ENSG00000167103	NM_001135219.2	2176	PIP5KL1	1185	chr9:127920881-127930785	0.0004329	4.94914	0.026	-1.06441	0.465993	5.21749	0.022	MISS_REVEL0_5	MAF_01	37
ENST00000369915	X	154295795	154330350	ENSG00000007350	NM_012253.4	2518	TKTL1	1791	chrX:154295795-154330350	0.0004446	4.37464	0.036	1.05486	0.459967	5.25938	0.022	MISS_REVEL0_7	MAF_01	38
ENST00000373894	1	27935000	27959157	ENSG00000130768	NM_014474.4	1866	SMPDL3B	1368	chr1:27935000-27959157	0.0021177	4.82934	0.028	-0.47767	0.210619	5.14353	0.023	MISS_REVEL0_5	MAF_01	181
ENST00000368078	1	160190575	160201886	ENSG00000143318	NM_001231.5	1878	CASQ1	1191	chr1:160190575-160201886	0.0018837	4.79386	0.029	0.505682	0.223195	5.13319	0.023	MISS_REVEL0_5	MAF_01	161
ENST00000371247	10	95311771	95561414	ENSG00000095637	NM_001034954.3	7348	SORBS1	3879	chr10:95311771-95561414	0.0004329	5.90888	0.015	-1.05706	0.465638	5.15354	0.023	HC_PTV	MAF_01	37
ENST00000647814	10	99782640	99852594	ENSG00000023839	NM_000392.5	5806	ABCC2	4638	chr10:99782640-99852594	0.0015093	4.05237	0.044	-0.565879	0.249637	5.13841	0.023	HC_PTV	MAF_01	129
ENST00000342711	11	64823052	64844653	ENSG00000171219	NM_017525.3	6161	CDC42BPG	4656	chr11:64823052-64844653	0.0003627	5.20868	0.022	1.1536	0.508554	5.14557	0.023	MISS_REVEL0_7	MAF_01	31
ENST00000252242	12	52514575	52520530	ENSG00000186081	NM_000424.4	2238	KRT5	1773	chr12:52514575-52520530	0.000971101	4.40944	0.036	0.708687	0.310927	5.19506	0.023	MISS_REVEL0_7	MAF_01	83
ENST00000242591	12	110124335	110218793	ENSG00000122970	NM_014055.4	3124	IFT81	2031	chr12:110124335-110218793	0.0002925	5.1635	0.023	-1.28494	0.566097	5.15212	0.023	MISS_REVEL0_7	MAF_01	25
ENST00000324679	14	50632058	50668306	ENSG00000151748	NM_021818.4	3094	SAV1	1152	chr14:50632058-50668306	0.0003042	5.43654	0.02	1.26287	0.555548	5.16747	0.023	MISS_REVEL0_5	MAF_01	26
ENST00000344768	14	51489100	51730727	ENSG00000139926	NM_001267046.2	4800	FRMD6	1869	chr14:51489100-51730727	0.001053	4.89695	0.027	-0.679398	0.298857	5.16799	0.023	MISS_REVEL0_5	MAF_01	90
ENST00000429436	14	103385377	103503831	ENSG00000075413	NM_001128918.3	3481	MARK3	2262	chr14:103385377-103503831	0.0001872	6.4163	0.011	1.61014	0.708119	5.17031	0.023	MISS_REVEL0_5	MAF_01	16
ENST00000261588	16	27550133	27780344	ENSG00000047578	NM_015202.5	6599	KATNIP	4857	chr16:27550133-27780344	0.0004563	3.33296	0.068	-1.03051	0.453639	5.16041	0.023	MISS_REVEL0_5	MAF_01	39
ENST00000321990	17	30831966	30895869	ENSG00000176208	NM_024857.5	6873	ATAD5	5535	chr17:30831966-30895869	0.000503101	3.78485	0.052	-0.980488	0.431954	5.1524	0.023	MISS_REVEL0_5	MAF_01	43
ENST00000254066	17	40309180	40357643	ENSG00000131759	NM_000964.4	3275	RARA	1389	chr17:40309180-40357643	0.0018135	4.6477	0.031	-0.517576	0.22791	5.15727	0.023	MISS_REVEL0_5	MAF_01	155
ENST00000206380	17	44011188	44023946	ENSG00000091947	NM_032376.4	1525	TMEM101	774	chr17:44011188-44023946	0.0002457	5.67259	0.017	1.40447	0.618024	5.16435	0.023	MISS_REVEL0_5	MAF_01	21
ENST00000696167	19	2360238	2426261	ENSG00000178297	NM_001395513.1	3576	TMPRSS9	3282	chr19:2360238-2426261	0.0023283	4.60294	0.032	0.457316	0.201255	5.16343	0.023	MISS_REVEL0_7	MAF_01	199
ENST00000288861	2	26581205	26641366	ENSG00000157884	NM_001029881.3	768	CIB4	558	chr2:26581205-26641366	0.000514801	4.47714	0.034	0.968307	0.42656	5.15307	0.023	MISS_REVEL0_5	MAF_01	44
ENST00000375852	20	32052197	32101856	ENSG00000101336	NM_002110.5	2101	HCK	1581	chr20:32052197-32101856	0.0003159	4.32506	0.038	1.24223	0.545501	5.18574	0.023	MISS_REVEL0_7	MAF_01	27
ENST00000471951	20	47209214	47356889	ENSG00000101040	NM_001281775.3	5281	ZMYND8	3705	chr20:47209214-47356889	0.0003393	5.10142	0.024	-1.19985	0.52626	5.19822	0.023	MISS_REVEL0_5	MAF_01	29
ENST00000264538	3	108160812	108222435	ENSG00000114446	NM_018010.4	3057	IFT57	1290	chr3:108160812-108222435	0.000503101	5.74069	0.017	0.982865	0.431528	5.18763	0.023	MISS_REVEL0_5	MAF_01	43
ENST00000512733	4	78887127	78939438	ENSG00000163291	NM_001040202.2	9811	PAQR3	936	chr4:78887127-78939438	0.000655201	5.29484	0.021	-0.862407	0.378715	5.1856	0.023	HC_PTV	MAF_01	56
ENST00000274278	5	35951006	36001028	ENSG00000145626	NM_152404.4	4918	UGT3A1	1572	chr5:35951006-36001028	0.0003978	4.81848	0.028	-1.10242	0.485672	5.15236	0.023	HC_PTV	MAF_01	34
ENST00000296591	5	83940554	84384880	ENSG00000164176	NM_005711.5	4814	EDIL3	1443	chr5:83940554-84384880	0.0012051	3.52038	0.061	0.635975	0.279273	5.1859	0.023	MISS_REVEL0_5	MAF_01	103
ENST00000402432	5	160187367	160238735	ENSG00000170231	NM_001445.3	496	FABP6	387	chr5:160187367-160238735	0.0003978	4.58391	0.032	1.10671	0.485572	5.19471	0.023	HC_PTV	MAF_01	34
ENST00000356956	6	159969082	160113507	ENSG00000197081	NM_000876.4	14061	IGF2R	7476	chr6:159969082-160113507	0.0002106	5.63347	0.018	-1.51341	0.667977	5.13321	0.023	HC_PTV	MAF_01	18
ENST00000285928	7	134127299	134264595	ENSG00000155530	NM_144648.3	3126	LRGUK	2478	chr7:134127299-134264595	0.000468	6.16875	0.013	1.01517	0.44793	5.13639	0.023	HC_PTV	MAF_01	40
ENST00000523022	8	85327608	85379014	ENSG00000133742	NM_001128831.4	1830	CA1	786	chr8:85327608-85379014	0.000690301	3.24475	0.072	0.836304	0.369049	5.13522	0.023	MISS_REVEL0_5	MAF_01	59
ENST00000220616	8	132866958	133134903	ENSG00000042832	NM_003235.5	8455	TG	8307	chr8:132866958-133134903	0.0010296	5.0376	0.025	0.685231	0.302147	5.14323	0.023	MISS_REVEL0_7	MAF_01	88
ENST00000542838	12	31073860	31104799	ENSG00000013573	NM_030653.4	3920	DDX11	2721	chr12:31073860-31104799	0.000690301	4.99863	0.025	-0.831591	0.369132	5.07524	0.024	MISS_REVEL0_7	MAF_01	59
ENST00000288111	14	24290598	24299780	ENSG00000157379	NM_001136050.3	1427	DHRS1	942	chr14:24290598-24299780	0.0001755	5.28023	0.022	-1.65602	0.731355	5.12711	0.024	HC_PTV	MAF_01	15
ENST00000205948	17	66212033	66256525	ENSG00000091583	NM_000042.3	1174	APOH	1038	chr17:66212033-66256525	0.0001755	4.38676	0.036	1.64927	0.731202	5.08755	0.024	MISS_REVEL0_7	MAF_01	15
ENST00000244204	2	71064344	71079808	ENSG00000124357	NM_017567.6	2371	NAGK	1035	chr2:71064344-71079808	0.0003393	4.38025	0.036	1.18486	0.525304	5.08761	0.024	HC_PTV	MAF_01	29
ENST00000394070	2	73828916	73873659	ENSG00000124356	NM_213622.4	6746	STAMBP	1275	chr2:73828916-73873659	0.0001755	3.96943	0.046	-1.65124	0.730281	5.1126	0.024	MISS_REVEL0_5	MAF_01	15
ENST00000358078	2	219514170	219538772	ENSG00000072182	NM_018674.6	2589	ASIC4	1620	chr2:219514170-219538772	0.0003159	5.14051	0.023	1.23021	0.544551	5.10369	0.024	MISS_REVEL0_7	MAF_01	27
ENST00000217446	20	34560542	34698790	ENSG00000101464	NM_080476.5	1639	PIGU	1308	chr20:34560542-34698790	0.0001755	4.31076	0.038	-1.65744	0.732358	5.12185	0.024	MISS_REVEL0_5	MAF_01	15
ENST00000243964	20	46021690	46060150	ENSG00000124140	NM_020708.5	6026	SLC12A5	3351	chr20:46021690-46060150	0.0018252	5.42384	0.02	-0.51444	0.227241	5.12503	0.024	MISS_REVEL0_5	MAF_01	156
ENST00000253693	3	15206152	15252916	ENSG00000131375	NM_014296.3	4348	CAPN7	2442	chr3:15206152-15252916	0.0002925	5.17779	0.023	-1.27373	0.565921	5.06577	0.024	MISS_REVEL0_7	MAF_01	25
ENST00000226355	4	73481745	73504001	ENSG00000079557	NM_001133.2	1997	AFM	1800	chr4:73481745-73504001	0.0004914	4.70923	0.03	0.983812	0.43719	5.06388	0.024	MISS_REVEL0_5	MAF_01	42
ENST00000433477	4	155921580	155953912	ENSG00000256043	NM_001334.3	2903	CTSO	966	chr4:155921580-155953912	0.000514801	6.08554	0.014	-0.96201	0.427064	5.07426	0.024	MISS_REVEL0_5	MAF_01	44
ENST00000651892	5	37106228	37249376	ENSG00000197603	NM_001384732.1	11302	CPLANE1	9756	chr5:37106228-37249376	0.0002925	5.66402	0.017	1.27442	0.566369	5.06324	0.024	MISS_REVEL0_7	MAF_01	25
ENST00000345519	9	36190856	36304781	ENSG00000122705	NM_001833.4	1078	CLTA	657	chr9:36190856-36304781	0.000234	4.74912	0.029	-1.42855	0.633466	5.08562	0.024	MISS_REVEL0_5	MAF_01	20
ENST00000375337	9	94558720	94593824	ENSG00000130957	NM_003837.4	1336	FBP2	1020	chr9:94558720-94593824	0.0001755	5.39664	0.02	-1.64772	0.731423	5.07491	0.024	HC_PTV	MAF_01	15
ENST00000373477	1	32775237	32818031	ENSG00000134684	NM_003680.4	2443	YARS1	1587	chr1:32775237-32818031	0.0003393	5.84395	0.016	-1.17749	0.525048	5.0294	0.025	MISS_REVEL0_7	MAF_01	29
ENST00000271915	1	154697455	154870281	ENSG00000143603	NM_002249.6	13034	KCNN3	2196	chr1:154697455-154870281	0.0002925	6.09105	0.014	1.26979	0.565495	5.04204	0.025	MISS_REVEL0_7	MAF_01	25
ENST00000553532	12	56416363	56449426	ENSG00000111602	NM_003920.5	5158	TIMELESS	3627	chr12:56416363-56449426	0.000842401	4.26145	0.039	-0.74811	0.333843	5.02167	0.025	MISS_REVEL0_5	MAF_01	72
ENST00000455146	13	39655627	39791665	ENSG00000133103	NM_020751.3	3574	COG6	1974	chr13:39655627-39791665	0.0001755	4.41783	0.036	1.63832	0.731694	5.01346	0.025	MISS_REVEL0_7	MAF_01	15
ENST00000347644	15	45252234	45277846	ENSG00000137860	NM_004212.4	4371	SLC28A2	1977	chr15:45252234-45277846	0.0011349	5.19527	0.023	-0.647305	0.287943	5.05365	0.025	HC_PTV	MAF_01	97
ENST00000331495	17	45221444	45247319	ENSG00000184922	NM_005892.4	4003	FMNL1	3303	chr17:45221444-45247319	0.0014508	5.0257	0.025	0.5727	0.254648	5.05795	0.025	MISS_REVEL0_5	MAF_01	124
ENST00000259008	17	61679139	61863559	ENSG00000136492	NM_032043.3	8182	BRIP1	3750	chr17:61679139-61863559	0.000924301	4.65845	0.031	-0.716009	0.318826	5.04346	0.025	HC_PTV	MAF_01	79
ENST00000316757	19	3750772	3761692	ENSG00000011132	NM_004886.4	2176	APBA3	1728	chr19:3750772-3761692	0.000643501	4.88031	0.027	0.859187	0.382134	5.05528	0.025	HC_PTV	MAF_01	55
ENST00000283148	2	106093308	106194301	ENSG00000115652	NM_001253875.2	2053	UXS1	1278	chr2:106093308-106194301	0.0001755	4.87076	0.027	1.63134	0.730224	4.99089	0.025	HC_PTV	MAF_01	15
ENST00000295124	2	108786757	108885477	ENSG00000163006	NM_144978.3	2375	CCDC138	1998	chr2:108786757-108885477	0.000573301	5.92592	0.015	-0.903729	0.404391	4.99429	0.025	HC_PTV	MAF_01	49
ENST00000326427	2	230864639	230879248	ENSG00000135916	NM_030926.6	2037	ITM2C	804	chr2:230864639-230879248	0.000234	4.6224	0.032	1.4145	0.632479	5.00164	0.025	MISS_REVEL0_5	MAF_01	20
ENST00000359271	20	46709649	46736347	ENSG00000197496	NM_030777.4	4227	SLC2A10	1626	chr20:46709649-46736347	0.0013104	4.95088	0.026	-0.601929	0.268127	5.03977	0.025	MISS_REVEL0_5	MAF_01	112
ENST00000357179	22	21957025	21982813	ENSG00000100038	NM_001282112.2	2834	TOP3B	2589	chr22:21957025-21982813	0.0002574	4.7147	0.03	1.35681	0.604198	5.04289	0.025	MISS_REVEL0_7	MAF_01	22
ENST00000337539	22	24417879	24442357	ENSG00000128271	NM_000675.6	2529	ADORA2A	1239	chr22:24417879-24442357	0.0001755	5.18145	0.023	-1.64439	0.731596	5.05203	0.025	MISS_REVEL0_5	MAF_01	15
ENST00000640888	4	39459004	39485109	ENSG00000121897	NM_006859.4	3572	LIAS	1119	chr4:39459004-39485109	0.000819001	4.18494	0.041	0.7603	0.33865	5.04045	0.025	MISS_REVEL0_5	MAF_01	70
ENST00000511664	4	113418054	113761927	ENSG00000145349	NM_001321571.2	5785	CAMK2D	1602	chr4:113418054-113761927	0.0003159	4.86825	0.027	1.22299	0.545048	5.03477	0.025	MISS_REVEL0_5	MAF_01	27
ENST00000231357	5	1877413	1887236	ENSG00000113430	NM_016358.3	2394	IRX4	1560	chr5:1877413-1887236	0.000854101	6.37605	0.012	-0.743043	0.331715	5.01763	0.025	MISS_REVEL0_7	MAF_01	73
ENST00000282611	5	134967907	135011696	ENSG00000152705	NM_178019.3	1355	CATSPER3	1197	chr5:134967907-135011696	0.000643501	4.77572	0.029	-0.85688	0.382022	5.03111	0.025	MISS_REVEL0_5	MAF_01	55
ENST00000369162	6	100508194	100881372	ENSG00000112249	NM_006828.4	8111	ASCC3	6609	chr6:100508194-100881372	0.000713701	4.25145	0.039	0.816345	0.362965	5.05847	0.025	HC_PTV	MAF_01	61
ENST00000375550	9	92412380	92424471	ENSG00000127083	NM_005014.3	4324	OMD	1266	chr9:92412380-92424471	0.0001989	5.11305	0.024	-1.54364	0.687233	5.04524	0.025	MISS_REVEL0_7	MAF_01	17
ENST00000370103	1	101802560	101996926	ENSG00000118733	NM_058170.4	3165	OLFM3	1377	chr1:101802560-101996926	0.0019422	4.72894	0.03	-0.488849	0.219807	4.94615	0.026	MISS_REVEL0_5	MAF_01	166
ENST00000368184	1	157674321	157700769	ENSG00000160856	NM_052939.4	4638	FCRL3	2205	chr1:157674321-157700769	0.0004095	4.97895	0.026	1.06132	0.478121	4.92742	0.026	HC_PTV	MAF_01	35
ENST00000367866	1	167220876	167427345	ENSG00000143190	NM_002697.4	13843	POU2F1	2301	chr1:167220876-167427345	0.0002106	3.83628	0.05	-1.48648	0.666379	4.97593	0.026	MISS_REVEL0_5	MAF_01	18
ENST00000367817	1	168695468	168729206	ENSG00000143196	NM_001937.5	1719	DPT	606	chr1:168695468-168729206	0.000655201	5.28973	0.021	-0.843625	0.378028	4.98026	0.026	HC_PTV	MAF_01	56
ENST00000357878	10	123135970	123139423	ENSG00000188620	NM_001105574.2	2847	HMX3	1074	chr10:123135970-123139423	0.0001872	5.20721	0.022	1.57945	0.707884	4.97837	0.026	MISS_REVEL0_7	MAF_01	16
ENST00000361367	11	10751246	10801625	ENSG00000198730	NM_014633.5	4330	CTR9	3522	chr11:10751246-10801625	0.0001989	4.2974	0.038	1.52658	0.686535	4.94442	0.026	MISS_REVEL0_5	MAF_01	17
ENST00000697147	13	19422876	19561625	ENSG00000132958	NM_001395978.1	2101	TPTE2	1569	chr13:19422876-19561625	0.0011583	5.74822	0.017	0.633409	0.285204	4.93239	0.026	MISS_REVEL0_7	MAF_01	99
ENST00000382374	13	21492691	21604181	ENSG00000165487	NM_152726.3	1885	MICU2	1305	chr13:21492691-21604181	0.0001755	5.77809	0.016	1.62379	0.73156	4.92674	0.026	MISS_REVEL0_5	MAF_01	15
ENST00000266943	13	28700064	28718970	ENSG00000139508	NM_181785.4	3302	SLC46A3	1386	chr13:28700064-28718970	0.000608401	3.65227	0.056	0.873151	0.393173	4.93186	0.026	MISS_REVEL0_5	MAF_01	52
ENST00000290650	15	42942897	43106113	ENSG00000159459	NM_174916.3	7698	UBR1	5250	chr15:42942897-43106113	0.000234	4.402	0.036	1.40691	0.63356	4.93127	0.026	HC_PTV	MAF_01	20
ENST00000389221	16	1363205	1414751	ENSG00000059145	NM_001372107.1	5250	UNKL	2202	chr16:1363205-1414751	0.000561601	4.18425	0.041	0.91092	0.40889	4.96303	0.026	MISS_REVEL0_5	MAF_01	48
ENST00000219343	16	68264516	68301823	ENSG00000103064	NM_003983.6	6255	SLC7A6	1548	chr16:68264516-68301823	0.000982801	3.94169	0.047	-0.687802	0.309354	4.94329	0.026	MISS_REVEL0_5	MAF_01	84
ENST00000381129	17	6393693	6435199	ENSG00000129221	NM_014336.5	2894	AIPL1	1155	chr17:6393693-6435199	0.0001989	5.06391	0.024	1.52821	0.687022	4.94792	0.026	HC_PTV	MAF_01	17
ENST00000262290	17	58218548	58268518	ENSG00000167419	NM_006151.3	2821	LPO	2139	chr17:58218548-58268518	0.0027495	4.09035	0.043	0.412646	0.185218	4.96352	0.026	MISS_REVEL0_7	MAF_01	235
ENST00000324071	19	40991282	41018398	ENSG00000197408	NM_000767.5	3071	CYP2B6	1476	chr19:40991282-41018398	0.000234	4.64764	0.031	-1.40634	0.633556	4.92731	0.026	MISS_REVEL0_7	MAF_01	20
ENST00000373664	20	36996349	37095997	ENSG00000080839	NM_002895.5	5686	RBL1	3207	chr20:36996349-37095997	0.0031239	5.71157	0.017	-0.388153	0.173958	4.97872	0.026	MISS_REVEL0_5	MAF_01	267
ENST00000371384	20	56358974	56368663	ENSG00000124098	NM_080821.3	2987	FAM210B	579	chr20:56358974-56368663	0.0002808	3.84424	0.05	1.28912	0.578529	4.96517	0.026	HC_PTV	MAF_01	24
ENST00000291582	21	44285838	44298648	ENSG00000160224	NM_000383.4	2690	AIRE	1638	chr21:44285838-44298648	0.0010647	5.08325	0.024	0.664177	0.297505	4.98403	0.026	MISS_REVEL0_7	MAF_01	91
ENST00000273859	4	47485275	47593486	ENSG00000145246	NM_020453.4	6668	ATP10D	4281	chr4:47485275-47593486	0.000737101	4.68987	0.03	-0.792502	0.356944	4.92948	0.026	HC_PTV	MAF_01	63
ENST00000642700	4	153684070	153706260	ENSG00000137462	NM_001318789.2	3596	TLR2	2355	chr4:153684070-153706260	0.0001989	5.95306	0.015	1.52695	0.686655	4.94505	0.026	MISS_REVEL0_5	MAF_01	17
ENST00000398844	5	134648785	134727909	ENSG00000113615	NM_021982.3	6389	SEC24A	3282	chr5:134648785-134727909	0.0017316	4.80409	0.028	0.519983	0.233125	4.97506	0.026	MISS_REVEL0_5	MAF_01	148
ENST00000530339	5	140806929	141012347	ENSG00000204967	NM_018907.4	5374	PCDHA4	2844	chr5:140806929-141012347	0.000889201	6.00297	0.014	0.724071	0.325098	4.96059	0.026	MISS_REVEL0_5	MAF_01	76
ENST00000259895	6	30908207	30914106	ENSG00000213780	NM_001517.5	1712	GTF2H4	1389	chr6:30908207-30914106	0.0003042	5.35311	0.021	-1.24131	0.555868	4.98677	0.026	MISS_REVEL0_5	MAF_01	26
ENST00000276373	8	20144855	20183206	ENSG00000036565	NM_003053.4	2683	SLC18A1	1578	chr8:20144855-20183206	0.001755	4.81759	0.028	0.516449	0.231541	4.97505	0.026	MISS_REVEL0_7	MAF_01	150
ENST00000381196	9	8314246	10613002	ENSG00000153707	NM_002839.4	10389	PTPRD	5739	chr9:8314246-10613002	0.001521	4.10693	0.043	-0.554399	0.24883	4.96409	0.026	MISS_REVEL0_7	MAF_01	130
ENST00000336294	1	32072031	32102866	ENSG00000121775	NM_018056.4	1778	TMEM39B	1479	chr1:32072031-32102866	0.0001872	4.17386	0.041	1.55875	0.706784	4.86382	0.027	MISS_REVEL0_5	MAF_01	16
ENST00000294671	1	89131742	89176009	ENSG00000213512	NM_207398.3	2426	GBP7	1917	chr1:89131742-89176009	0.0002574	5.11925	0.024	-1.33487	0.602719	4.90513	0.027	HC_PTV	MAF_01	22
ENST00000367662	1	176463171	176845601	ENSG00000116183	NM_020318.3	9683	PAPPA2	5376	chr1:176463171-176845601	0.000854101	4.47531	0.034	0.730455	0.331088	4.86742	0.027	MISS_REVEL0_5	MAF_01	73
ENST00000271588	1	185734391	186190949	ENSG00000143341	NM_031935.3	18368	HMCN1	16908	chr1:185734391-186190949	0.0019188	3.82158	0.051	-0.490433	0.221148	4.91805	0.027	HC_PTV	MAF_01	164
ENST00000366684	1	229430365	229434104	ENSG00000143632	NM_001100.4	1491	ACTA1	1134	chr1:229430365-229434104	0.0003393	4.60089	0.032	1.16518	0.525269	4.9206	0.027	MISS_REVEL0_7	MAF_01	29
ENST00000371818	10	89327307	89377473	ENSG00000119917	NM_001549.6	2390	IFIT3	1473	chr10:89327307-89377473	0.000503101	4.9965	0.025	-0.957805	0.43208	4.91388	0.027	MISS_REVEL0_5	MAF_01	43
ENST00000236850	11	116835751	116837622	ENSG00000118137	NM_000039.3	899	APOA1	804	chr11:116835751-116837622	0.0019422	4.84144	0.028	0.485988	0.220115	4.87476	0.027	MISS_REVEL0_5	MAF_01	166
ENST00000435159	12	128267170	128707911	ENSG00000181234	NM_001136103.3	5176	TMEM132C	3327	chr12:128267170-128707911	0.0002691	5.49958	0.019	1.3052	0.590321	4.88854	0.027	MISS_REVEL0_5	MAF_01	23
ENST00000361871	16	1938229	1943199	ENSG00000198736	NM_016332.4	1277	MSRB1	351	chr16:1938229-1943199	0.0004329	5.21054	0.022	-1.02803	0.465733	4.87233	0.027	MISS_REVEL0_7	MAF_01	37
ENST00000380495	16	30024427	30052978	ENSG00000149926	NM_031478.6	2325	TLCD3B	825	chr16:30024427-30052978	0.0002106	4.17352	0.041	1.47433	0.667525	4.87815	0.027	HC_PTV	MAF_01	18
ENST00000611590	17	81637171	81648754	ENSG00000182612	NM_001290212.2	1840	TSPAN10	1068	chr17:81637171-81648754	0.000596701	4.59898	0.032	-0.874648	0.396694	4.86133	0.027	MISS_REVEL0_5	MAF_01	51
ENST00000316185	22	23856703	23886312	ENSG00000133460	NM_001024939.4	3088	SLC2A11	1500	chr22:23856703-23886312	0.0014976	5.0525	0.025	0.554947	0.250971	4.8894	0.027	MISS_REVEL0_7	MAF_01	128
ENST00000330884	22	43824509	43862513	ENSG00000130540	NM_014351.4	2478	SULT4A1	855	chr22:43824509-43862513	0.0002574	3.80742	0.051	1.33523	0.604296	4.88218	0.027	MISS_REVEL0_5	MAF_01	22
ENST00000622186	3	14402576	14489349	ENSG00000131389	NM_003043.6	6500	SLC6A6	1863	chr3:14402576-14489349	0.0003627	5.2383	0.022	-1.12249	0.508196	4.87871	0.027	MISS_REVEL0_5	MAF_01	31
ENST00000636358	3	51983340	51989197	ENSG00000243989	NM_000666.3	1422	ACY1	1227	chr3:51983340-51989197	0.0003978	5.2263	0.022	-1.07327	0.485318	4.89062	0.027	MISS_REVEL0_7	MAF_01	34
ENST00000274673	6	4049434	4087344	ENSG00000145975	NM_173563.3	2176	FAM217A	1527	chr6:4049434-4087344	0.0001755	5.60345	0.018	-1.62274	0.731637	4.91933	0.027	HC_PTV	MAF_01	15
ENST00000419304	7	16791811	16833433	ENSG00000106541	NM_006408.4	1697	AGR2	528	chr7:16791811-16833433	0.0001755	4.91703	0.027	-1.61501	0.731158	4.87897	0.027	HC_PTV	MAF_01	15
ENST00000275493	7	55019017	55211628	ENSG00000146648	NM_005228.5	9905	EGFR	3633	chr7:55019017-55211628	0.0003393	4.89903	0.027	1.16187	0.52589	4.88123	0.027	MISS_REVEL0_7	MAF_01	29
ENST00000324698	7	123452193	123535077	ENSG00000164675	NM_178827.5	3034	IQUB	2376	chr7:123452193-123535077	0.0003042	3.26367	0.071	-1.2304	0.555416	4.90741	0.027	MISS_REVEL0_5	MAF_01	26
ENST00000240093	8	28494205	28574267	ENSG00000104290	NM_017412.4	13770	FZD3	2001	chr8:28494205-28574267	0.000947701	4.43672	0.035	0.694555	0.314855	4.86624	0.027	MISS_REVEL0_5	MAF_01	81
ENST00000378533	X	38149336	38220924	ENSG00000101955	NM_006307.5	1846	SRPX	1395	chrX:38149336-38220924	0.0002808	4.45847	0.035	1.28334	0.578456	4.92198	0.027	MISS_REVEL0_5	MAF_01	24
ENST00000370096	1	102876467	103108872	ENSG00000060718	NM_001854.4	7311	COL11A1	5421	chr1:102876467-103108872	0.0002457	5.28105	0.022	1.35133	0.616843	4.79923	0.028	HC_PTV	MAF_01	21
ENST00000367057	1	207453024	207489895	ENSG00000117322	NM_001006658.3	4139	CR2	3279	chr1:207453024-207489895	0.0021762	3.56694	0.059	0.455414	0.2078	4.80312	0.028	HC_PTV	MAF_01	186
ENST00000331161	10	24981979	25062279	ENSG00000151023	NM_145010.4	3378	ENKUR	771	chr10:24981979-25062279	0.0001755	4.42384	0.035	1.60707	0.731024	4.8329	0.028	HC_PTV	MAF_01	15
ENST00000373758	10	63521401	63625128	ENSG00000165476	NM_001001330.3	5172	REEP3	768	chr10:63521401-63625128	0.0001755	4.48218	0.034	1.60687	0.7316	4.82408	0.028	HC_PTV	MAF_01	15
ENST00000359263	10	93306429	93482334	ENSG00000138119	NM_013451.4	6860	MYOF	6186	chr10:93306429-93482334	0.00745291	4.9562	0.026	-0.248151	0.113018	4.82101	0.028	MISS_REVEL0_5	MAF_01	637
ENST00000263080	17	3472374	3503405	ENSG00000108381	NM_000049.4	5422	ASPA	942	chr17:3472374-3503405	0.0021411	3.9792	0.046	-0.461492	0.20976	4.84042	0.028	MISS_REVEL0_5	MAF_01	183
ENST00000306071	17	7445061	7457710	ENSG00000170175	NM_000747.3	2560	CHRNB1	1506	chr17:7445061-7457710	0.000690301	4.18595	0.041	-0.808923	0.36889	4.80861	0.028	MISS_REVEL0_7	MAF_01	59
ENST00000588649	19	617221	633537	ENSG00000099821	NM_005035.4	3771	POLRMT	3693	chr19:617221-633537	0.000514801	4.80684	0.028	-0.93642	0.427285	4.80292	0.028	MISS_REVEL0_7	MAF_01	44
ENST00000264552	19	55399745	55407788	ENSG00000108106	NM_014501.3	2559	UBE2S	669	chr19:55399745-55407788	0.0001872	4.46808	0.035	-1.5549	0.70845	4.81711	0.028	MISS_REVEL0_7	MAF_01	16
ENST00000399143	2	3703575	3848008	ENSG00000214866	NM_001287444.2	2097	DCDC2C	1095	chr2:3703575-3848008	0.000854101	5.1131	0.024	-0.727778	0.331358	4.82395	0.028	HC_PTV	MAF_01	73
ENST00000306156	2	45651345	46187990	ENSG00000171132	NM_005400.3	5749	PRKCE	2214	chr2:45651345-46187990	0.0001989	4.18132	0.041	1.50315	0.686019	4.801	0.028	MISS_REVEL0_5	MAF_01	17
ENST00000376709	20	25070885	25082141	ENSG00000100987	NM_014588.6	1941	VSX1	1098	chr20:25070885-25082141	0.0013923	4.74281	0.029	-0.572334	0.260056	4.84357	0.028	MISS_REVEL0_7	MAF_01	119
ENST00000336985	22	44668547	44737681	ENSG00000186654	NM_181333.4	1872	PRR5	1167	chr22:44668547-44737681	0.000573301	5.0508	0.025	-0.890638	0.404995	4.8362	0.028	MISS_REVEL0_5	MAF_01	49
ENST00000260818	3	132417502	132539032	ENSG00000138246	NM_015268.4	7754	DNAJC13	6732	chr3:132417502-132539032	0.000620101	4.5656	0.033	-0.851729	0.388842	4.79796	0.028	MISS_REVEL0_7	MAF_01	53
ENST00000507866	4	7192538	7742836	ENSG00000184985	NM_020777.3	6152	SORCS2	3480	chr4:7192538-7742836	0.0002106	4.35219	0.037	-1.46933	0.667275	4.84872	0.028	HC_PTV	MAF_01	18
ENST00000296591	5	83940554	84384880	ENSG00000164176	NM_005711.5	4814	EDIL3	1443	chr5:83940554-84384880	0.000783901	3.73552	0.053	0.758661	0.346153	4.80353	0.028	MISS_REVEL0_7	MAF_01	67
ENST00000369700	6	83512534	83525704	ENSG00000146250	NM_153362.3	2444	PRSS35	1242	chr6:83512534-83525704	0.000690301	3.16046	0.075	0.813329	0.369091	4.85586	0.028	MISS_REVEL0_5	MAF_01	59
ENST00000341119	7	87833568	87876360	ENSG00000075303	NM_018843.4	4056	SLC25A40	1017	chr7:87833568-87876360	0.000596701	4.8766	0.027	0.86916	0.396785	4.79832	0.028	MISS_REVEL0_7	MAF_01	51
ENST00000354475	7	135183839	135211555	ENSG00000105875	NM_014149.4	4580	WDR91	2244	chr7:135183839-135211555	0.0003978	4.73062	0.03	1.06845	0.485787	4.83741	0.028	MISS_REVEL0_5	MAF_01	34
ENST00000438773	8	139727725	140458579	ENSG00000167632	NM_001160372.4	6899	TRAPPC9	3447	chr8:139727725-140458579	0.0003744	3.82526	0.05	1.09763	0.500723	4.8053	0.028	MISS_REVEL0_7	MAF_01	32
ENST00000532777	8	144827518	144847509	ENSG00000147789	NM_003416.4	2760	ZNF7	2061	chr8:144827518-144847509	0.0001872	3.94264	0.047	1.5604	0.707897	4.85884	0.028	MISS_REVEL0_5	MAF_01	16
ENST00000376590	1	11785723	11806455	ENSG00000177000	NM_005957.5	7018	MTHFR	1971	chr1:11785723-11806455	0.0017784	3.78225	0.052	-0.502602	0.229751	4.78558	0.029	MISS_REVEL0_5	MAF_01	152
ENST00000408911	1	216503246	217137755	ENSG00000196482	NM_001438.4	5195	ESRRG	1377	chr1:216503246-217137755	0.000351	4.23263	0.04	-1.13003	0.516267	4.79102	0.029	MISS_REVEL0_7	MAF_01	30
ENST00000320152	10	24848614	24952606	ENSG00000099256	NM_020200.7	1939	PRTFDC1	678	chr10:24848614-24952606	0.000503101	5.12762	0.024	-0.940996	0.431963	4.74551	0.029	HC_PTV	MAF_01	43
ENST00000340258	10	44959407	44995891	ENSG00000107551	NM_032023.4	3631	RASSF4	966	chr10:44959407-44995891	0.0004329	5.62547	0.018	1.01646	0.4657	4.76399	0.029	HC_PTV	MAF_01	37
ENST00000351677	12	112418351	112509918	ENSG00000179295	NM_002834.5	6073	PTPN11	1782	chr12:112418351-112509918	0.0003159	4.40107	0.036	1.18734	0.544889	4.74827	0.029	MISS_REVEL0_7	MAF_01	27
ENST00000286760	15	82809628	82836108	ENSG00000156232	NM_001080435.3	5101	WHAMM	2430	chr15:82809628-82836108	0.0016614	4.02628	0.045	-0.518609	0.23811	4.74379	0.029	HC_PTV	MAF_01	142
ENST00000219139	16	67109941	67148544	ENSG00000125149	NM_025187.5	2917	PHAF1	1269	chr16:67109941-67148544	0.0002925	4.05243	0.044	1.23894	0.566762	4.77857	0.029	MISS_REVEL0_5	MAF_01	25
ENST00000361883	17	41026026	41027208	ENSG00000221852	NM_031957.2	1183	KRTAP1-5	525	chr17:41026026-41027208	0.0002457	4.39094	0.036	-1.34987	0.617884	4.77277	0.029	HC_PTV	MAF_01	21
ENST00000362042	17	48048329	48061545	ENSG00000082641	NM_003204.3	4839	NFE2L1	2319	chr17:48048329-48061545	0.000538201	4.81343	0.028	-0.913212	0.417647	4.78108	0.029	MISS_REVEL0_5	MAF_01	46
ENST00000358691	17	67070444	67245989	ENSG00000198265	NM_014877.4	13817	HELZ	5829	chr17:67070444-67245989	0.0030069	4.76349	0.029	0.387047	0.177148	4.77371	0.029	MISS_REVEL0_5	MAF_01	257
ENST00000314256	17	75441159	75500452	ENSG00000177728	NM_014738.6	5412	TMEM94	4071	chr17:75441159-75500452	0.0002223	3.86773	0.049	-1.42154	0.650034	4.78239	0.029	HC_PTV	MAF_01	19
ENST00000380843	20	2658395	2664219	ENSG00000101365	NM_006899.5	1542	IDH3B	1158	chr20:2658395-2664219	0.0003276	5.09425	0.024	-1.16861	0.535497	4.76243	0.029	HC_PTV	MAF_01	28
ENST00000683648	3	129001304	129040742	ENSG00000114654	NM_001377500.1	3019	EFCC1	1800	chr3:129001304-129040742	0.000959401	4.56308	0.033	0.682055	0.312675	4.75831	0.029	HC_PTV	MAF_01	82
ENST00000265245	3	194640791	194672463	ENSG00000041802	NM_018385.3	3283	LSG1	1977	chr3:194640791-194672463	0.0015795	5.03505	0.025	-0.533449	0.243936	4.78226	0.029	MISS_REVEL0_5	MAF_01	135
ENST00000231009	5	55024256	55034570	ENSG00000113088	NM_002104.3	1506	GZMK	795	chr5:55024256-55034570	0.0004095	4.53701	0.033	1.04371	0.478688	4.75393	0.029	MISS_REVEL0_5	MAF_01	35
ENST00000262462	5	128538013	129033642	ENSG00000113396	NM_001017372.3	2863	SLC27A6	1860	chr5:128538013-129033642	0.0002106	5.00098	0.025	-1.45999	0.667722	4.7809	0.029	MISS_REVEL0_5	MAF_01	18
ENST00000379834	6	7389793	7418037	ENSG00000124784	NM_031480.3	2498	RIOK1	1707	chr6:7389793-7418037	0.0001989	5.56991	0.018	-1.5021	0.687245	4.77721	0.029	MISS_REVEL0_5	MAF_01	17
ENST00000375631	6	31857659	31862905	ENSG00000204386	NM_000434.4	3353	NEU1	1248	chr6:31857659-31862905	0.000748801	3.52967	0.06	-0.773233	0.354414	4.75991	0.029	MISS_REVEL0_5	MAF_01	64
ENST00000257770	6	85449584	85495791	ENSG00000135318	NM_002526.4	3562	NT5E	1725	chr6:85449584-85495791	0.0003861	4.35714	0.037	-1.0799	0.493255	4.79315	0.029	MISS_REVEL0_7	MAF_01	33
ENST00000303749	8	56300005	56320776	ENSG00000170786	NM_138969.4	2536	SDR16C5	930	chr8:56300005-56320776	0.0011466	3.71368	0.054	-0.625441	0.286336	4.77113	0.029	MISS_REVEL0_5	MAF_01	98
ENST00000600449	X	149596556	149631912	ENSG00000269556	NM_032508.4	2720	TMEM185A	1053	chrX:149596556-149631912	0.000538201	4.58929	0.032	0.915842	0.418151	4.79705	0.029	HC_PTV	MAF_01	46
ENST00000674202	1	26787054	26800659	ENSG00000060642	NM_017837.4	4673	PIGV	1482	chr1:26787054-26800659	0.0002808	5.31146	0.021	1.25408	0.577167	4.72113	0.03	HC_PTV	MAF_01	24
ENST00000366624	1	233327724	233385148	ENSG00000143674	NM_032435.3	5853	MAP3K21	3111	chr1:233327724-233385148	0.0003744	6.87474	0.0087	-1.08778	0.499893	4.7351	0.03	HC_PTV	MAF_01	32
ENST00000357447	10	13643706	14462142	ENSG00000151474	NM_018027.5	6861	FRMD4A	3120	chr10:13643706-14462142	0.0038259	5.04038	0.025	-0.341996	0.157172	4.73468	0.03	MISS_REVEL0_5	MAF_01	327
ENST00000342245	11	6390440	6394998	ENSG00000166311	NM_000543.5	2410	SMPD1	1896	chr11:6390440-6394998	0.0013338	4.50819	0.034	0.575184	0.265452	4.69507	0.03	MISS_REVEL0_7	MAF_01	114
ENST00000449771	12	47734363	47771040	ENSG00000079337	NM_001098531.4	6300	RAPGEF3	2772	chr12:47734363-47771040	0.0003744	4.05296	0.044	-1.08359	0.500538	4.68654	0.03	MISS_REVEL0_7	MAF_01	32
ENST00000360509	15	53513741	53762878	ENSG00000166415	NM_182758.4	7310	WDR72	3309	chr15:53513741-53762878	0.0003861	4.57144	0.033	-1.07331	0.493322	4.73359	0.03	MISS_REVEL0_5	MAF_01	33
ENST00000574538	18	2537525	2571509	ENSG00000101574	NM_022840.5	3684	METTL4	1419	chr18:2537525-2571509	0.0003159	4.49176	0.034	-1.18567	0.545836	4.71852	0.03	MISS_REVEL0_5	MAF_01	27
ENST00000328867	19	38730187	38769904	ENSG00000182472	NM_144691.4	3129	CAPN12	2160	chr19:38730187-38769904	0.0029718	4.76382	0.029	0.387685	0.178315	4.72698	0.03	MISS_REVEL0_5	MAF_01	254
ENST00000327669	2	38814	46870	ENSG00000184731	NM_001077710.3	3880	FAM110C	966	chr2:38814-46870	0.0002574	4.46343	0.035	1.30716	0.603039	4.69858	0.03	HC_PTV	MAF_01	22
ENST00000355123	2	24202864	24360536	ENSG00000198399	NM_006277.3	6122	ITSN2	5094	chr2:24202864-24360536	0.0003861	4.06474	0.044	-1.07147	0.492472	4.73368	0.03	HC_PTV	MAF_01	33
ENST00000312988	2	130191745	130198439	ENSG00000152086	NM_207312.3	1518	TUBA3E	1353	chr2:130191745-130198439	0.0004797	3.56691	0.059	-0.961578	0.441863	4.7358	0.03	HC_PTV	MAF_01	41
ENST00000264159	2	135136916	135531218	ENSG00000121988	NM_032143.4	6712	ZRANB3	3240	chr2:135136916-135531218	0.002106	4.85448	0.028	-0.459774	0.211243	4.73724	0.03	MISS_REVEL0_5	MAF_01	180
ENST00000404537	2	219550728	219571859	ENSG00000124006	NM_015311.3	6105	OBSL1	5691	chr2:219550728-219571859	0.0018486	4.39873	0.036	-0.48784	0.225395	4.68454	0.03	MISS_REVEL0_5	MAF_01	158
ENST00000610722	20	5950652	5998977	ENSG00000125885	NM_032485.6	7486	MCM8	2523	chr20:5950652-5998977	0.000549901	5.46244	0.019	0.896243	0.413467	4.69862	0.03	HC_PTV	MAF_01	47
ENST00000201979	20	31475288	31484895	ENSG00000088320	NM_014012.6	1660	REM1	897	chr20:31475288-31484895	0.0003978	4.75015	0.029	1.05268	0.486102	4.6896	0.03	HC_PTV	MAF_01	34
ENST00000328823	22	41998725	42058456	ENSG00000183066	NM_152613.3	2255	WBP2NL	930	chr22:41998725-42058456	0.0003276	4.17064	0.041	1.16409	0.535505	4.72546	0.03	HC_PTV	MAF_01	28
ENST00000337137	22	46762617	47175699	ENSG00000054611	NM_014346.5	3758	TBC1D22A	1554	chr22:46762617-47175699	0.0003042	5.32914	0.021	-1.20301	0.55592	4.68286	0.03	MISS_REVEL0_5	MAF_01	26
ENST00000429644	3	81489703	81761645	ENSG00000114480	NM_000158.4	2941	GBE1	2109	chr3:81489703-81761645	0.0025506	5.86211	0.015	0.415923	0.192138	4.68596	0.03	MISS_REVEL0_7	MAF_01	218
ENST00000307358	4	8269754	8307098	ENSG00000170801	NM_053044.5	2539	HTRA3	1362	chr4:8269754-8307098	0.0001989	4.9046	0.027	1.48582	0.686523	4.68405	0.03	HC_PTV	MAF_01	17
ENST00000295266	4	95840093	95841464	ENSG00000163114	NM_005390.5	1372	PDHA2	1167	chr4:95840093-95841464	0.0014742	4.02283	0.045	-0.548787	0.252581	4.7207	0.03	MISS_REVEL0_7	MAF_01	126
ENST00000394329	4	125314918	125492932	ENSG00000196159	NM_001291303.3	17151	FAT4	14952	chr4:125314918-125492932	0.0045279	4.75262	0.029	-0.313074	0.144572	4.68949	0.03	MISS_REVEL0_5	MAF_01	387
ENST00000333274	5	107376894	107670937	ENSG00000184349	NM_001962.3	5372	EFNA5	687	chr5:107376894-107670937	0.0002808	4.2827	0.039	1.25421	0.578018	4.70824	0.03	MISS_REVEL0_5	MAF_01	24
ENST00000357560	5	140558268	140564781	ENSG00000113108	NM_133173.3	2131	APBB3	1461	chr5:140558268-140564781	0.0004563	4.14578	0.042	-0.984572	0.453527	4.71292	0.03	MISS_REVEL0_5	MAF_01	39
ENST00000274569	5	149358037	149369653	ENSG00000145882	NM_024028.4	2507	PCYOX1L	1485	chr5:149358037-149369653	0.0002925	5.18248	0.023	-1.23073	0.566241	4.72412	0.03	MISS_REVEL0_5	MAF_01	25
ENST00000230122	6	109460632	109483239	ENSG00000112365	NM_014797.3	5501	ZBTB24	2094	chr6:109460632-109483239	0.0001872	3.46132	0.063	1.5418	0.708357	4.73753	0.03	MISS_REVEL0_5	MAF_01	16
ENST00000649796	7	79768028	80226181	ENSG00000127955	NM_002069.6	10083	GNAI1	1065	chr7:79768028-80226181	0.0003627	3.82877	0.05	1.10442	0.508793	4.71177	0.03	MISS_REVEL0_5	MAF_01	31
ENST00000371568	1	52372829	52404423	ENSG00000085840	NM_004153.4	3121	ORC1	2586	chr1:52372829-52404423	0.0010647	3.52964	0.06	-0.640553	0.296634	4.66304	0.031	MISS_REVEL0_7	MAF_01	91
ENST00000366872	1	223538007	223665723	ENSG00000203697	NM_001143962.2	2387	CAPN8	2112	chr1:223538007-223665723	0.0017784	5.50344	0.019	0.496615	0.229729	4.67314	0.031	MISS_REVEL0_7	MAF_01	152
ENST00000342245	11	6390440	6394998	ENSG00000166311	NM_000543.5	2410	SMPD1	1896	chr11:6390440-6394998	0.0027963	4.48833	0.034	0.396366	0.183588	4.66127	0.031	MISS_REVEL0_5	MAF_01	239
ENST00000340811	12	32790745	32896777	ENSG00000057294	NM_001005242.3	4229	PKP2	2514	chr12:32790745-32896777	0.0013455	5.18272	0.023	-0.568829	0.264327	4.63106	0.031	MISS_REVEL0_5	MAF_01	115
ENST00000455537	12	57546026	57586633	ENSG00000155980	NM_004984.4	5779	KIF5A	3099	chr12:57546026-57586633	0.0001755	5.03304	0.025	-1.57257	0.730949	4.62858	0.031	MISS_REVEL0_7	MAF_01	15
ENST00000545712	12	109553715	109573580	ENSG00000139428	NM_052845.4	4090	MMAB	753	chr12:109553715-109573580	0.0012051	3.97968	0.046	0.602687	0.279187	4.66007	0.031	MISS_REVEL0_5	MAF_01	103
ENST00000281938	12	119171555	119224855	ENSG00000152137	NM_014365.3	1861	HSPB8	591	chr12:119171555-119224855	0.0004329	5.33198	0.021	-1.00393	0.46558	4.64965	0.031	MISS_REVEL0_5	MAF_01	37
ENST00000332556	13	113297239	113323672	ENSG00000185896	NM_005561.4	2701	LAMP1	1254	chr13:113297239-113323672	0.0002691	5.01417	0.025	1.27532	0.590927	4.65767	0.031	MISS_REVEL0_5	MAF_01	23
ENST00000343932	15	74748845	74756607	ENSG00000140505	NM_000761.5	3132	CYP1A2	1551	chr15:74748845-74756607	0.0018369	4.06309	0.044	-0.487768	0.226649	4.63149	0.031	MISS_REVEL0_5	MAF_01	157
ENST00000340099	16	57471922	57487327	ENSG00000125170	NM_018110.5	2806	DOK4	981	chr16:57471922-57487327	0.0003042	5.23639	0.022	-1.20155	0.555498	4.6786	0.031	MISS_REVEL0_7	MAF_01	26
ENST00000564657	16	75596868	75623300	ENSG00000065457	NM_001324445.2	5757	ADAT1	1509	chr16:75596868-75623300	0.0027729	4.98532	0.026	-0.398076	0.184475	4.65647	0.031	MISS_REVEL0_5	MAF_01	237
ENST00000262290	17	58218548	58268518	ENSG00000167419	NM_006151.3	2821	LPO	2139	chr17:58218548-58268518	0.0036738	3.81201	0.051	0.346491	0.160384	4.66729	0.031	MISS_REVEL0_5	MAF_01	314
ENST00000347454	2	27364352	27370338	ENSG00000115211	NM_001034116.2	1644	EIF2B4	1572	chr2:27364352-27370338	0.000936001	4.11949	0.042	-0.683858	0.316495	4.66874	0.031	MISS_REVEL0_7	MAF_01	80
ENST00000305510	2	96816245	96835382	ENSG00000168763	NM_017623.5	4900	CNNM3	2124	chr2:96816245-96835382	0.0002457	3.99644	0.046	1.33184	0.617171	4.65685	0.031	MISS_REVEL0_7	MAF_01	21
ENST00000357450	22	45344063	45413619	ENSG00000077935	NM_148674.5	4233	SMC1B	3708	chr22:45344063-45413619	0.0001872	4.26078	0.039	1.52538	0.708889	4.6302	0.031	HC_PTV	MAF_01	16
ENST00000430121	3	42979087	43067898	ENSG00000144649	NM_001129908.3	3389	GASK1A	1728	chr3:42979087-43067898	0.0012402	4.75461	0.029	-0.594616	0.275097	4.67199	0.031	HC_PTV	MAF_01	106
ENST00000649156	4	145599042	145660033	ENSG00000151611	NM_172250.3	5944	MMAA	1257	chr4:145599042-145660033	0.0011349	4.86583	0.027	-0.620831	0.287725	4.65578	0.031	MISS_REVEL0_7	MAF_01	97
ENST00000610426	5	74766991	74780113	ENSG00000164346	NM_014886.6	4337	NSA2	783	chr5:74766991-74780113	0.0002106	4.77261	0.029	1.4429	0.667805	4.66844	0.031	HC_PTV	MAF_01	18
ENST00000320393	6	80106647	80346270	ENSG00000083123	NM_183050.4	3668	BCKDHB	1179	chr6:80106647-80346270	0.000690301	5.90027	0.015	0.795112	0.369104	4.64045	0.031	MISS_REVEL0_7	MAF_01	59
ENST00000222693	7	116287380	116508541	ENSG00000105971	NM_001233.5	2953	CAV2	489	chr7:116287380-116508541	0.0004329	4.1948	0.041	-1.00461	0.465712	4.65332	0.031	MISS_REVEL0_5	MAF_01	37
ENST00000254898	8	97868840	98036724	ENSG00000132561	NM_002380.5	4133	MATN2	2871	chr8:97868840-98036724	0.0020592	3.97606	0.046	0.461944	0.213861	4.6657	0.031	MISS_REVEL0_7	MAF_01	176
ENST00000361726	X	71212811	71225516	ENSG00000169562	NM_000166.6	1937	GJB1	852	chrX:71212811-71225516	0.0003276	4.39185	0.036	1.15697	0.535747	4.66361	0.031	MISS_REVEL0_5	MAF_01	28
ENST00000370841	1	75724431	75787575	ENSG00000117054	NM_000016.6	2261	ACADM	1266	chr1:75724431-75787575	0.000234	3.8138	0.051	1.35792	0.632587	4.60798	0.032	HC_PTV	MAF_01	20
ENST00000367618	1	179365720	179554735	ENSG00000162779	NM_144696.6	3391	AXDND1	3039	chr1:179365720-179554735	0.000947701	3.97019	0.046	0.67327	0.314375	4.58651	0.032	HC_PTV	MAF_01	81
ENST00000318130	1	184690237	184754907	ENSG00000116406	NM_025191.4	6837	EDEM3	2799	chr1:184690237-184754907	0.000702001	4.5463	0.033	0.784594	0.365186	4.61595	0.032	MISS_REVEL0_5	MAF_01	60
ENST00000382743	11	215030	236931	ENSG00000142082	NM_012239.6	2882	SIRT3	1200	chr11:215030-236931	0.000631801	4.7384	0.029	0.826445	0.385354	4.59948	0.032	HC_PTV	MAF_01	54
ENST00000388866	15	68930525	69062762	ENSG00000255346	NM_024505.4	8405	NOX5	2298	chr15:68930525-69062762	0.0030888	5.67299	0.017	-0.374128	0.174908	4.57532	0.032	MISS_REVEL0_5	MAF_01	264
ENST00000325962	16	1833986	1872178	ENSG00000162039	NM_001163560.3	1867	MEIOB	1416	chr16:1833986-1872178	0.000468	5.79397	0.016	-0.959248	0.447953	4.5856	0.032	HC_PTV	MAF_01	40
ENST00000262304	16	2088708	2135898	ENSG00000008710	NM_001009944.3	14140	PKD1	12912	chr16:2088708-2135898	0.0002106	5.53312	0.019	1.42846	0.66759	4.57844	0.032	HC_PTV	MAF_01	18
ENST00000262039	18	41955234	42087830	ENSG00000078142	NM_002647.4	9415	PIK3C3	2664	chr18:41955234-42087830	0.0013221	4.46328	0.035	0.572076	0.267111	4.58696	0.032	MISS_REVEL0_7	MAF_01	113
ENST00000590918	19	45668221	45683722	ENSG00000010310	NM_000164.4	3310	GIPR	1401	chr19:45668221-45683722	0.000468	5.36746	0.021	-0.960716	0.448189	4.59481	0.032	HC_PTV	MAF_01	40
ENST00000281513	2	15166916	15561340	ENSG00000151779	NM_015909.4	7278	NBAS	7116	chr2:15166916-15561340	0.000596701	3.56732	0.059	0.850484	0.39624	4.60696	0.032	MISS_REVEL0_5	MAF_01	51
ENST00000348616	20	59958423	60034011	ENSG00000124215	NM_177980.4	4602	CDH26	2499	chr20:59958423-60034011	0.0002457	4.8024	0.028	1.32554	0.618403	4.59457	0.032	MISS_REVEL0_5	MAF_01	21
ENST00000344629	3	9749944	9788219	ENSG00000114026	NM_002542.6	1630	OGG1	1038	chr3:9749944-9788219	0.0011232	5.16929	0.023	-0.620261	0.289026	4.60548	0.032	MISS_REVEL0_5	MAF_01	96
ENST00000335568	4	69280475	69295050	ENSG00000135226	NM_053039.2	1857	UGT2B28	1590	chr4:69280475-69295050	0.0003978	4.68413	0.03	-1.04218	0.485638	4.60532	0.032	HC_PTV	MAF_01	34
ENST00000359120	5	145936578	146081791	ENSG00000156463	NM_152550.4	3004	SH3RF2	2190	chr5:145936578-146081791	0.0003393	4.50645	0.034	-1.13067	0.525826	4.62364	0.032	MISS_REVEL0_7	MAF_01	29
ENST00000366898	6	161347417	162727775	ENSG00000185345	NM_004562.3	4178	PRKN	1398	chr6:161347417-162727775	0.0011232	4.34508	0.037	-0.619598	0.289562	4.57866	0.032	HC_PTV	MAF_01	96
ENST00000310842	7	76609986	76627279	ENSG00000146707	NM_012230.5	1528	POMZP3	564	chr7:76609986-76627279	0.0001989	4.46751	0.035	-1.46891	0.686806	4.57428	0.032	HC_PTV	MAF_01	17
ENST00000361183	7	116811070	116922049	ENSG00000198898	NM_006136.3	5068	CAPZA2	861	chr7:116811070-116922049	0.0001755	3.78232	0.052	-1.5704	0.731243	4.6121	0.032	MISS_REVEL0_5	MAF_01	15
ENST00000340940	7	139452690	139483673	ENSG00000188883	NM_198508.4	2158	KLRG2	1230	chr7:139452690-139483673	0.000503101	4.30602	0.038	0.926637	0.432043	4.60007	0.032	HC_PTV	MAF_01	43
ENST00000260126	8	69667046	69834978	ENSG00000137571	NM_030958.3	8991	SLCO5A1	2547	chr8:69667046-69834978	0.0003042	5.809	0.016	1.18773	0.555398	4.57328	0.032	HC_PTV	MAF_01	26
ENST00000340726	8	71197433	71592025	ENSG00000104313	NM_000503.6	4163	EYA1	1779	chr8:71197433-71592025	0.0003744	4.21888	0.04	-1.07123	0.500773	4.57597	0.032	MISS_REVEL0_7	MAF_01	32
ENST00000328078	X	121047610	121050094	ENSG00000182890	NM_012084.4	2485	GLUD2	1677	chrX:121047610-121050094	0.0003276	3.44886	0.063	1.15081	0.535567	4.61723	0.032	HC_PTV	MAF_01	28
ENST00000401061	1	45500300	45513382	ENSG00000132763	NM_015506.3	5049	MMACHC	849	chr1:45500300-45513382	0.0021645	5.00724	0.025	0.443183	0.208308	4.52643	0.033	MISS_REVEL0_7	MAF_01	185
ENST00000361921	1	53891239	53911086	ENSG00000211452	NM_000792.7	1861	DIO1	750	chr1:53891239-53911086	0.000351	3.90106	0.048	1.09888	0.516236	4.53111	0.033	MISS_REVEL0_5	MAF_01	30
ENST00000361897	1	162069691	162370475	ENSG00000198929	NM_014697.3	5016	NOS1AP	1521	chr1:162069691-162370475	0.0001872	5.34663	0.021	-1.51077	0.70691	4.56737	0.033	MISS_REVEL0_5	MAF_01	16
ENST00000378825	10	12896625	13099652	ENSG00000151468	NM_031455.4	2747	CCDC3	813	chr10:12896625-13099652	0.0003393	4.9651	0.026	-1.12164	0.525849	4.54973	0.033	HC_PTV	MAF_01	29
ENST00000293670	12	52314301	52321398	ENSG00000170523	NM_002282.3	1875	KRT83	1482	chr12:52314301-52321398	0.000631801	4.2586	0.039	0.822172	0.385431	4.55021	0.033	MISS_REVEL0_7	MAF_01	54
ENST00000382137	13	23891099	23897502	ENSG00000205863	NA	1212	C1QTNF9B	1002	chr13:23891099-23897502	0.000561601	4.55092	0.033	0.870544	0.409226	4.52538	0.033	MISS_REVEL0_7	MAF_01	48
ENST00000355774	14	75013769	75051532	ENSG00000119684	NM_001040108.2	7820	MLH3	4362	chr14:75013769-75051532	0.000830701	5.05998	0.024	-0.718413	0.336383	4.5612	0.033	HC_PTV	MAF_01	71
ENST00000458580	15	41182725	41230757	ENSG00000178997	NM_001286441.2	3254	EXD1	1719	chr15:41182725-41230757	0.000514801	4.21976	0.04	0.909547	0.427269	4.53155	0.033	HC_PTV	MAF_01	44
ENST00000393997	16	67199111	67204029	ENSG00000102890	NM_024712.5	2486	ELMO3	2163	chr16:67199111-67204029	0.0002925	4.02706	0.045	-1.20923	0.566523	4.55603	0.033	MISS_REVEL0_7	MAF_01	25
ENST00000619387	17	36948925	37056871	ENSG00000275700	NM_012138.4	2062	AATF	1683	chr17:36948925-37056871	0.000971101	4.30261	0.038	0.663264	0.311128	4.5446	0.033	HC_PTV	MAF_01	83
ENST00000324464	19	40691514	40725784	ENSG00000123815	NM_024876.4	2443	COQ8B	1635	chr19:40691514-40725784	0.000596701	4.07038	0.044	-0.844974	0.396815	4.53431	0.033	MISS_REVEL0_7	MAF_01	51
ENST00000597630	19	41907704	41928449	ENSG00000268041	NM_001365103.2	2012	ERFL	1065	chr19:41907704-41928449	0.0001872	4.36259	0.037	-1.51157	0.708416	4.55281	0.033	HC_PTV	MAF_01	16
ENST00000317907	2	32628032	32821051	ENSG00000018699	NM_017735.5	2888	TTC27	2532	chr2:32628032-32821051	0.000854101	3.26111	0.071	0.707689	0.331328	4.56214	0.033	HC_PTV	MAF_01	73
ENST00000258443	2	108894471	108989372	ENSG00000135960	NM_022336.4	4062	EDAR	1347	chr2:108894471-108989372	0.0002457	3.74911	0.053	1.31676	0.617468	4.54765	0.033	HC_PTV	MAF_01	21
ENST00000409816	2	127535683	127637729	ENSG00000169994	NM_001393586.1	6910	MYO7B	6429	chr2:127535683-127637729	0.0033579	4.44742	0.035	0.356356	0.167474	4.52768	0.033	MISS_REVEL0_7	MAF_01	287
ENST00000428675	2	197804593	198572581	ENSG00000115896	NM_006226.4	6696	PLCL1	3288	chr2:197804593-198572581	0.0003159	4.30503	0.038	1.16112	0.544487	4.54758	0.033	MISS_REVEL0_7	MAF_01	27
ENST00000264414	2	224470150	224585397	ENSG00000036257	NM_003590.5	6756	CUL3	2307	chr2:224470150-224585397	0.0002457	4.68166	0.03	1.31331	0.617214	4.52755	0.033	MISS_REVEL0_5	MAF_01	21
ENST00000322734	3	44578223	44599694	ENSG00000144792	NM_173658.4	5834	ZNF660	996	chr3:44578223-44599694	0.0003042	5.33711	0.021	-1.18472	0.555147	4.55425	0.033	MISS_REVEL0_7	MAF_01	26
ENST00000232375	3	48517684	48562015	ENSG00000114268	NM_004567.4	3499	PFKFB4	1410	chr3:48517684-48562015	0.0003042	3.88734	0.049	1.1865	0.554973	4.57082	0.033	HC_PTV	MAF_01	26
ENST00000295897	4	73397114	73421482	ENSG00000163631	NM_000477.7	2285	ALB	1830	chr4:73397114-73421482	0.0017784	4.83847	0.028	0.490902	0.230028	4.55435	0.033	MISS_REVEL0_5	MAF_01	152
ENST00000369947	6	77460924	77463491	ENSG00000135312	NM_000863.3	2568	HTR1B	1173	chr6:77460924-77463491	0.0002574	4.56313	0.033	-1.28851	0.604217	4.54768	0.033	MISS_REVEL0_5	MAF_01	22
ENST00000310357	6	116792085	116829083	ENSG00000173612	NM_148963.4	2908	GPRC6A	2781	chr6:116792085-116829083	0.0012168	4.07243	0.044	0.593894	0.278161	4.55855	0.033	MISS_REVEL0_5	MAF_01	104
ENST00000541970	6	170575295	170584692	ENSG00000071994	NM_002598.4	3355	PDCD2	1035	chr6:170575295-170584692	0.0002574	4.45918	0.035	-1.28926	0.60459	4.54737	0.033	MISS_REVEL0_5	MAF_01	22
ENST00000325888	7	128830406	128859274	ENSG00000128591	NM_001458.5	9159	FLNC	8178	chr7:128830406-128859274	0.0041652	4.49933	0.034	0.321919	0.150719	4.56203	0.033	MISS_REVEL0_7	MAF_01	356
ENST00000286713	9	121338987	121370304	ENSG00000148175	NM_004099.6	3145	STOM	867	chr9:121338987-121370304	0.0001872	4.07258	0.044	1.51099	0.708277	4.55112	0.033	HC_PTV	MAF_01	16
ENST00000398806	X	2828822	2882820	ENSG00000056998	NM_001079855.2	3192	GYG2	1413	chrX:2828822-2882820	0.0001989	3.94994	0.047	1.46558	0.687246	4.54773	0.033	HC_PTV	MAF_01	17
ENST00000377532	1	7784291	7845177	ENSG00000049246	NM_001377275.1	6365	PER3	3633	chr1:7784291-7845177	0.000608401	4.33392	0.037	-0.832385	0.392202	4.50433	0.034	HC_PTV	MAF_01	52
ENST00000370192	1	97077743	97995000	ENSG00000188641	NM_000110.4	4423	DPYD	3078	chr1:97077743-97995000	0.003042	3.33621	0.068	0.373226	0.175862	4.50403	0.034	MISS_REVEL0_7	MAF_01	260
ENST00000299432	10	73423579	73433561	ENSG00000166343	NM_001024593.2	2423	MSS51	1383	chr10:73423579-73433561	0.000514801	3.13133	0.077	0.906751	0.427029	4.5088	0.034	HC_PTV	MAF_01	44
ENST00000680024	10	87751512	87841361	ENSG00000138138	NM_001321967.2	4334	ATAD1	1086	chr10:87751512-87841361	0.000702001	3.47165	0.062	0.775317	0.365726	4.49413	0.034	MISS_REVEL0_5	MAF_01	60
ENST00000691414	11	17077730	17207986	ENSG00000011405	NM_002645.4	8428	PIK3C2A	5061	chr11:17077730-17207986	0.0017199	4.17176	0.041	0.494853	0.233871	4.47714	0.034	MISS_REVEL0_5	MAF_01	147
ENST00000020926	11	45240302	45286341	ENSG00000019505	NM_020826.3	5165	SYT13	1281	chr11:45240302-45286341	0.0001989	3.48624	0.062	-1.45984	0.686925	4.51642	0.034	MISS_REVEL0_5	MAF_01	17
ENST00000429094	12	44508275	44921848	ENSG00000184613	NM_001145108.2	3553	NELL2	2451	chr12:44508275-44921848	0.000585001	5.12347	0.024	-0.848093	0.400508	4.48397	0.034	MISS_REVEL0_7	MAF_01	50
ENST00000257879	12	55684568	55716404	ENSG00000135424	NM_002206.3	4126	ITGA7	3414	chr12:55684568-55716404	0.000819001	4.02523	0.045	0.719117	0.33859	4.51076	0.034	MISS_REVEL0_7	MAF_01	70
ENST00000406854	14	60091911	60169133	ENSG00000126773	NM_001330177.2	18069	PCNX4	3519	chr14:60091911-60169133	0.000842401	3.29242	0.07	-0.706286	0.33396	4.47274	0.034	MISS_REVEL0_5	MAF_01	72
ENST00000320955	15	41848146	41894053	ENSG00000137877	NM_016642.4	11699	SPTBN5	11025	chr15:41848146-41894053	0.0020124	4.84822	0.028	-0.458737	0.216527	4.48854	0.034	MISS_REVEL0_5	MAF_01	172
ENST00000590949	17	42287547	42311943	ENSG00000126561	NM_001288718.2	3770	STAT5A	2385	chr17:42287547-42311943	0.0002574	3.3389	0.068	-1.27991	0.603863	4.49246	0.034	MISS_REVEL0_7	MAF_01	22
ENST00000589210	17	76081016	76121576	ENSG00000182473	NM_001013839.4	4782	EXOC7	2055	chr17:76081016-76121576	0.0002106	4.80182	0.028	1.41487	0.667444	4.49366	0.034	HC_PTV	MAF_01	18
ENST00000300784	17	82735615	82751196	ENSG00000167363	NM_022158.4	1393	FN3K	930	chr17:82735615-82751196	0.0002223	4.4597	0.035	1.37604	0.649695	4.48584	0.034	MISS_REVEL0_7	MAF_01	19
ENST00000304081	2	18562871	18589572	ENSG00000185013	NM_033253.4	2679	NT5C1B	1653	chr2:18562871-18589572	0.000351	5.59308	0.018	-1.09408	0.516734	4.48292	0.034	HC_PTV	MAF_01	30
ENST00000246006	20	23079360	23086324	ENSG00000125810	NM_012072.4	6681	CD93	1959	chr20:23079360-23086324	0.0003393	4.23692	0.04	1.11449	0.526211	4.48572	0.034	HC_PTV	MAF_01	29
ENST00000616701	3	50267558	50277546	ENSG00000012171	NM_001290060.2	3184	SEMA3B	2250	chr3:50267558-50277546	0.0011349	4.51814	0.034	-0.610801	0.287491	4.51389	0.034	HC_PTV	MAF_01	97
ENST00000295897	4	73397114	73421482	ENSG00000163631	NM_000477.7	2285	ALB	1830	chr4:73397114-73421482	0.000830701	4.40111	0.036	0.713427	0.336228	4.50226	0.034	MISS_REVEL0_7	MAF_01	71
ENST00000245407	5	132369710	132395613	ENSG00000197375	NM_003060.4	3277	SLC22A5	1674	chr5:132369710-132395613	0.0037674	4.54151	0.033	0.336662	0.158368	4.51913	0.034	MISS_REVEL0_7	MAF_01	322
ENST00000681962	5	135476913	135889770	ENSG00000145832	NM_001349336.2	1734	SLC25A48	936	chr5:135476913-135889770	0.0003978	3.93227	0.047	-1.0281	0.485643	4.48163	0.034	MISS_REVEL0_7	MAF_01	34
ENST00000349780	9	120388875	120580170	ENSG00000136861	NM_018249.6	6232	CDK5RAP2	5682	chr9:120388875-120580170	0.000854101	3.79355	0.051	0.703547	0.331753	4.49734	0.034	HC_PTV	MAF_01	73
ENST00000321582	9	121815674	122093606	ENSG00000175764	NM_001139442.2	9206	TTLL11	2133	chr9:121815674-122093606	0.0003159	4.21955	0.04	1.15875	0.545246	4.51639	0.034	HC_PTV	MAF_01	27
ENST00000218516	X	101393273	101408012	ENSG00000102393	NM_000169.3	1318	GLA	1290	chrX:101393273-101408012	0.0021528	4.27777	0.039	-0.444506	0.209423	4.50515	0.034	MISS_REVEL0_5	MAF_01	184
ENST00000375782	1	15742499	15747982	ENSG00000162460	NM_001013641.3	1443	TMEM82	1032	chr1:15742499-15747982	0.000971101	3.98636	0.046	-0.654528	0.310625	4.44	0.035	MISS_REVEL0_5	MAF_01	83
ENST00000438567	1	48222685	48248644	ENSG00000117834	NM_001011547.3	3162	SLC5A9	2046	chr1:48222685-48248644	0.0026559	3.63531	0.057	-0.395671	0.188142	4.42278	0.035	MISS_REVEL0_7	MAF_01	227
ENST00000212015	10	67884656	67918390	ENSG00000096717	NM_012238.5	4107	SIRT1	2244	chr10:67884656-67918390	0.0002106	4.47468	0.034	1.40481	0.667793	4.42542	0.035	MISS_REVEL0_5	MAF_01	18
ENST00000358776	10	123008979	123058290	ENSG00000196177	NM_001609.4	5848	ACADSB	1299	chr10:123008979-123058290	0.0015912	4.32226	0.038	-0.512812	0.243217	4.44556	0.035	MISS_REVEL0_7	MAF_01	136
ENST00000531738	11	125955796	126063335	ENSG00000064309	NM_001378964.1	8265	CDON	3795	chr11:125955796-126063335	0.000748801	4.10577	0.043	0.745022	0.354051	4.42798	0.035	HC_PTV	MAF_01	64
ENST00000315579	12	6493356	6531955	ENSG00000010292	NM_014865.4	4825	NCAPD2	4206	chr12:6493356-6531955	0.0011583	4.19296	0.041	0.598984	0.284781	4.42394	0.035	HC_PTV	MAF_01	99
ENST00000257951	12	52377812	52385652	ENSG00000161849	NM_033045.4	2092	KRT84	1803	chr12:52377812-52385652	0.000503101	4.98416	0.026	-0.910891	0.431947	4.44706	0.035	MISS_REVEL0_7	MAF_01	43
ENST00000356432	16	77007	85851	ENSG00000103152	NM_001015052.3	1036	MPG	882	chr16:77007-85851	0.000690301	4.92568	0.026	-0.77782	0.36901	4.44307	0.035	MISS_REVEL0_5	MAF_01	59
ENST00000644452	19	3585478	3593541	ENSG00000179855	NM_133261.3	4410	GIPC3	939	chr19:3585478-3593541	0.000900901	3.29001	0.07	-0.681993	0.32307	4.45623	0.035	MISS_REVEL0_5	MAF_01	77
ENST00000264080	19	6729914	6737580	ENSG00000125734	NM_001080452.2	2034	GPR108	1632	chr19:6729914-6737580	0.000549901	3.23425	0.072	0.870559	0.413416	4.43426	0.035	HC_PTV	MAF_01	47
ENST00000553030	19	12751702	12758458	ENSG00000039987	NM_017682.3	2011	BEST2	1530	chr19:12751702-12758458	0.0010179	3.61764	0.057	-0.639566	0.304045	4.42483	0.035	MISS_REVEL0_5	MAF_01	87
ENST00000281950	2	38751534	38785002	ENSG00000152147	NM_024775.10	3705	GEMIN6	504	chr2:38751534-38785002	0.0002574	4.30998	0.038	1.26811	0.603006	4.42249	0.035	MISS_REVEL0_5	MAF_01	22
ENST00000295095	2	143091362	143768352	ENSG00000075884	NM_018460.4	1670	ARHGAP15	1428	chr2:143091362-143768352	0.000620101	2.74398	0.098	0.819534	0.388773	4.44366	0.035	MISS_REVEL0_5	MAF_01	53
ENST00000408939	2	177548998	177552796	ENSG00000196659	NM_152517.3	3799	TTC30B	1998	chr2:177548998-177552796	0.0010062	3.55251	0.059	0.645171	0.305299	4.46579	0.035	MISS_REVEL0_5	MAF_01	86
ENST00000398598	21	41420020	41470071	ENSG00000157601	NM_002462.5	2776	MX1	1989	chr21:41420020-41470071	0.0018369	3.27964	0.07	-0.476765	0.22666	4.42446	0.035	MISS_REVEL0_5	MAF_01	157
ENST00000266088	22	32043261	32113029	ENSG00000100170	NM_000343.4	4832	SLC5A1	1995	chr22:32043261-32113029	0.0001755	4.16455	0.041	-1.54015	0.731718	4.43037	0.035	HC_PTV	MAF_01	15
ENST00000636358	3	51983340	51989197	ENSG00000243989	NM_000666.3	1422	ACY1	1227	chr3:51983340-51989197	0.000690301	4.69806	0.03	-0.778086	0.368511	4.45816	0.035	MISS_REVEL0_5	MAF_01	59
ENST00000650836	6	18155329	18223854	ENSG00000165097	NM_001364614.2	4538	KDM1B	2469	chr6:18155329-18223854	0.0004095	4.77506	0.029	1.01225	0.47927	4.46085	0.035	MISS_REVEL0_7	MAF_01	35
ENST00000638088	7	34927292	35038271	ENSG00000173852	NM_001366673.1	5030	DPY19L1	2247	chr7:34927292-35038271	0.0003627	4.94491	0.026	1.07486	0.508706	4.46451	0.035	MISS_REVEL0_5	MAF_01	31
ENST00000434526	7	56064002	56080670	ENSG00000129103	NM_015411.4	1990	SUMF2	906	chr7:56064002-56080670	0.000795601	4.65866	0.031	-0.725411	0.343738	4.45362	0.035	MISS_REVEL0_5	MAF_01	68
ENST00000380821	9	15422734	15465953	ENSG00000164975	NM_001039697.2	3000	SNAPC3	1236	chr9:15422734-15465953	0.0003978	3.56381	0.059	1.02404	0.486254	4.43511	0.035	HC_PTV	MAF_01	34
ENST00000373119	X	87517409	87670050	ENSG00000102271	NM_019117.5	5765	KLHL4	2157	chrX:87517409-87670050	0.000234	5.02962	0.025	1.33942	0.633669	4.46795	0.035	MISS_REVEL0_7	MAF_01	20
ENST00000314485	1	160091340	160098943	ENSG00000162729	NM_052868.6	2270	IGSF8	1842	chr1:160091340-160098943	0.0001755	3.50576	0.061	1.53013	0.729815	4.39573	0.036	MISS_REVEL0_5	MAF_01	15
ENST00000308641	1	183646275	183653316	ENSG00000173627	NM_203454.3	2782	APOBEC4	1104	chr1:183646275-183653316	0.000234	4.06777	0.044	-1.3256	0.632238	4.39606	0.036	MISS_REVEL0_5	MAF_01	20
ENST00000360796	11	62689289	62709845	ENSG00000168000	NM_001122955.4	1710	BSCL2	1389	chr11:62689289-62709845	0.0002106	3.78964	0.052	1.40282	0.66725	4.42004	0.036	HC_PTV	MAF_01	18
ENST00000227322	11	116773799	116788039	ENSG00000109917	NM_003904.5	6539	ZPR1	1380	chr11:116773799-116788039	0.000561601	4.79529	0.029	-0.857359	0.408707	4.40049	0.036	MISS_REVEL0_5	MAF_01	48
ENST00000299022	15	58410569	58569844	ENSG00000166035	NM_000236.3	2559	LIPC	1500	chr15:58410569-58569844	0.000854101	3.62183	0.057	0.697125	0.331775	4.41502	0.036	HC_PTV	MAF_01	73
ENST00000545450	16	760734	768865	ENSG00000102854	NM_005823.6	2197	MSLN	1869	chr16:760734-768865	0.0003276	4.8841	0.027	1.12094	0.535574	4.38052	0.036	HC_PTV	MAF_01	28
ENST00000262319	16	1493344	1510457	ENSG00000100726	NM_016111.4	3314	TELO2	2514	chr16:1493344-1510457	0.000971101	4.12787	0.042	-0.653595	0.311074	4.41457	0.036	MISS_REVEL0_5	MAF_01	83
ENST00000694881	17	82101460	82212878	ENSG00000176155	NM_001394669.1	3362	CCDC57	3084	chr17:82101460-82212878	0.000585001	3.40777	0.065	0.838212	0.400595	4.37822	0.036	HC_PTV	MAF_01	50
ENST00000399892	18	12947133	12987536	ENSG00000085415	NM_001013437.2	1851	SEH1L	1266	chr18:12947133-12987536	0.0003393	4.803	0.028	1.10183	0.526557	4.37862	0.036	MISS_REVEL0_5	MAF_01	29
ENST00000375852	20	32052197	32101856	ENSG00000101336	NM_002110.5	2101	HCK	1581	chr20:32052197-32101856	0.000538201	3.28476	0.07	0.876297	0.418085	4.39313	0.036	MISS_REVEL0_5	MAF_01	46
ENST00000244051	20	50958818	50963929	ENSG00000124217	NM_014484.5	5112	MOCS3	1383	chr20:50958818-50963929	0.0002925	4.45108	0.035	1.18634	0.566827	4.38045	0.036	MISS_REVEL0_5	MAF_01	25
ENST00000647097	4	102630770	102760994	ENSG00000109323	NM_005908.4	4001	MANBA	2640	chr4:102630770-102760994	0.0024102	3.68296	0.055	0.415342	0.197806	4.40891	0.036	MISS_REVEL0_5	MAF_01	206
ENST00000585682	4	158124474	158173318	ENSG00000164125	NM_001128424.2	4875	GASK1B	1560	chr4:158124474-158173318	0.0001755	3.82167	0.051	-1.52983	0.731042	4.37925	0.036	HC_PTV	MAF_01	15
ENST00000389054	5	141515016	141619055	ENSG00000131504	NM_005219.5	5735	DIAPH1	3819	chr5:141515016-141619055	0.0010647	3.70478	0.054	0.621332	0.297101	4.37359	0.036	MISS_REVEL0_5	MAF_01	91
ENST00000367321	6	150865679	151101887	ENSG00000120254	NM_015440.5	3451	MTHFD1L	2937	chr6:150865679-151101887	0.000468	4.86342	0.027	-0.941644	0.448185	4.41426	0.036	HC_PTV	MAF_01	40
ENST00000239374	6	151494017	151621193	ENSG00000120262	NM_025059.4	5306	CCDC170	2148	chr6:151494017-151621193	0.000620101	4.47563	0.034	-0.815572	0.389344	4.38792	0.036	HC_PTV	MAF_01	53
ENST00000436072	7	37905932	38025695	ENSG00000106483	NM_003014.4	2868	SFRP4	1041	chr7:37905932-38025695	0.0001872	5.56349	0.018	-1.48697	0.708065	4.41023	0.036	MISS_REVEL0_5	MAF_01	16
ENST00000038176	8	58583508	58659853	ENSG00000035681	NM_003580.4	3574	NSMAF	2754	chr8:58583508-58659853	0.000620101	3.48605	0.062	0.81813	0.389148	4.41992	0.036	HC_PTV	MAF_01	53
ENST00000361306	X	13569601	13633575	ENSG00000198759	NM_015507.4	2403	EGFL6	1662	chrX:13569601-13633575	0.0002691	4.3817	0.036	1.23954	0.590983	4.3992	0.036	MISS_REVEL0_7	MAF_01	23
ENST00000218006	X	109372906	109482086	ENSG00000101890	NM_001522.3	3728	GUCY2F	3327	chrX:109372906-109482086	0.000690301	4.16892	0.041	0.775279	0.369227	4.40888	0.036	HC_PTV	MAF_01	59
ENST00000651989	1	69567922	70151945	ENSG00000033122	NM_001370785.2	27923	LRRC7	4728	chr1:69567922-70151945	0.0004095	4.44948	0.035	-0.996017	0.478233	4.33764	0.037	HC_PTV	MAF_01	35
ENST00000368376	1	155208695	155213824	ENSG00000173171	NM_002455.5	1636	MTX1	1401	chr1:155208695-155213824	0.0002106	4.26414	0.039	1.39108	0.666273	4.35913	0.037	HC_PTV	MAF_01	18
ENST00000320152	10	24848614	24952606	ENSG00000099256	NM_020200.7	1939	PRTFDC1	678	chr10:24848614-24952606	0.000608401	3.556	0.059	0.820932	0.392822	4.36739	0.037	MISS_REVEL0_7	MAF_01	52
ENST00000255688	11	63536808	63546462	ENSG00000133321	NM_004585.5	758	PLAAT4	495	chr11:63536808-63546462	0.0003393	3.77107	0.052	-1.09903	0.525831	4.36842	0.037	HC_PTV	MAF_01	29
ENST00000299001	11	94543840	94621421	ENSG00000134627	NM_152431.3	3139	PIWIL4	2559	chr11:94543840-94621421	0.000234	4.136	0.042	-1.32131	0.633041	4.35657	0.037	MISS_REVEL0_7	MAF_01	20
ENST00000305513	17	1779485	1830634	ENSG00000186532	NM_052928.3	4405	SMYD4	2415	chr17:1779485-1830634	0.000725401	4.53089	0.033	-0.748846	0.359807	4.33157	0.037	MISS_REVEL0_5	MAF_01	62
ENST00000334586	17	76071961	76083666	ENSG00000186919	NM_180990.4	1475	ZACN	1239	chr17:76071961-76083666	0.0011349	4.16182	0.041	-0.600885	0.287792	4.35938	0.037	HC_PTV	MAF_01	97
ENST00000644646	18	62187255	62310249	ENSG00000134444	NM_001346231.2	8617	RELCH	3651	chr18:62187255-62310249	0.0002574	4.71521	0.03	-1.26269	0.604594	4.3618	0.037	MISS_REVEL0_7	MAF_01	22
ENST00000321117	2	25227855	25342590	ENSG00000119772	NM_022552.5	9421	DNMT3A	2739	chr2:25227855-25342590	0.0003393	4.4288	0.035	-1.09523	0.525369	4.34592	0.037	HC_PTV	MAF_01	29
ENST00000288710	2	26401920	26456711	ENSG00000157856	NM_145038.5	2487	DRC1	2223	chr2:26401920-26456711	0.0013104	3.44214	0.064	0.55895	0.267657	4.36103	0.037	HC_PTV	MAF_01	112
ENST00000402394	2	27098889	27119128	ENSG00000138028	NM_006569.6	1931	CGREF1	957	chr2:27098889-27119128	0.000526501	3.99888	0.046	-0.880185	0.421756	4.35538	0.037	HC_PTV	MAF_01	45
ENST00000234392	2	70900576	70965373	ENSG00000116035	NM_012476.3	1161	VAX2	873	chr2:70900576-70965373	0.000503101	3.8709	0.049	-0.898243	0.431422	4.33493	0.037	MISS_REVEL0_7	MAF_01	43
ENST00000645534	20	760080	776015	ENSG00000101276	NM_033409.4	2611	SLC52A3	1410	chr20:760080-776015	0.000234	4.77939	0.029	1.3191	0.633813	4.33144	0.037	HC_PTV	MAF_01	20
ENST00000646241	20	45890144	45898949	ENSG00000064601	NM_000308.4	1858	CTSA	1443	chr20:45890144-45898949	0.0014625	4.08223	0.043	0.528616	0.253767	4.3392	0.037	MISS_REVEL0_5	MAF_01	125
ENST00000329798	4	143577302	143700675	ENSG00000183090	NM_001168235.2	6729	FREM3	6420	chr4:143577302-143700675	0.000795601	3.5075	0.061	-0.717278	0.343613	4.35748	0.037	MISS_REVEL0_7	MAF_01	68
ENST00000651883	5	131949973	132012243	ENSG00000164398	NM_001009185.3	6535	ACSL6	2169	chr5:131949973-132012243	0.0004212	3.86167	0.049	-0.986253	0.472093	4.36437	0.037	MISS_REVEL0_5	MAF_01	36
ENST00000529310	5	140827958	141012347	ENSG00000081842	NM_018909.4	5395	PCDHA6	2853	chr5:140827958-141012347	0.000982801	2.9687	0.085	-0.643661	0.309159	4.33461	0.037	MISS_REVEL0_5	MAF_01	84
ENST00000274813	6	49430360	49463253	ENSG00000146085	NM_000255.4	3811	MMUT	2253	chr6:49430360-49463253	0.0003276	4.43479	0.035	-1.1168	0.535657	4.34691	0.037	HC_PTV	MAF_01	28
ENST00000199448	7	37920640	37951936	ENSG00000086289	NM_017549.5	2515	EPDR1	675	chr7:37920640-37951936	0.0001989	4.28711	0.038	1.43327	0.686943	4.35328	0.037	MISS_REVEL0_5	MAF_01	17
ENST00000275560	7	76389334	76409697	ENSG00000146700	NM_080744.2	2800	SSC4D	1728	chr7:76389334-76409697	0.0001755	4.05358	0.044	1.52216	0.731249	4.33299	0.037	MISS_REVEL0_7	MAF_01	15
ENST00000314727	8	118189455	118622112	ENSG00000177570	NM_207506.3	2186	SAMD12	606	chr8:118189455-118622112	0.0003159	3.40992	0.065	1.13868	0.544884	4.36711	0.037	MISS_REVEL0_5	MAF_01	27
ENST00000372264	9	131289459	131359022	ENSG00000160539	NM_032728.4	2065	PLPP7	816	chr9:131289459-131359022	0.000690301	3.92536	0.048	0.769373	0.369023	4.34678	0.037	MISS_REVEL0_7	MAF_01	59
ENST00000361983	10	68988803	69043544	ENSG00000198954	NM_015634.4	2462	KIFBP	1866	chr10:68988803-69043544	0.0002457	4.25434	0.039	-1.28084	0.618271	4.2917	0.038	MISS_REVEL0_5	MAF_01	21
ENST00000396895	11	5268345	5505652	ENSG00000213931	NM_005330.4	623	HBE1	444	chr11:5268345-5505652	0.0002223	4.55585	0.033	-1.35053	0.649365	4.32544	0.038	MISS_REVEL0_7	MAF_01	19
ENST00000380099	13	33016423	33066143	ENSG00000133116	NM_004795.4	5014	KL	3039	chr13:33016423-33066143	0.0002925	4.35622	0.037	-1.17705	0.567014	4.30923	0.038	HC_PTV	MAF_01	25
ENST00000290472	15	42067009	42094562	ENSG00000159337	NM_178034.4	4266	PLA2G4D	2457	chr15:42067009-42094562	0.000842401	3.17007	0.075	0.692435	0.33412	4.2949	0.038	MISS_REVEL0_5	MAF_01	72
ENST00000268482	16	72093613	72112912	ENSG00000140829	NM_014003.4	4323	DHX38	3684	chr16:72093613-72112912	0.000760501	3.52852	0.06	0.730924	0.351496	4.32419	0.038	MISS_REVEL0_5	MAF_01	65
ENST00000394908	17	28879335	28897733	ENSG00000132589	NM_004475.3	2668	FLOT2	1287	chr17:28879335-28897733	0.0002106	3.28549	0.07	-1.38669	0.667508	4.31563	0.038	HC_PTV	MAF_01	18
ENST00000225387	17	29246859	29254494	ENSG00000108255	NM_005208.5	798	CRYBA1	648	chr17:29246859-29254494	0.0002808	2.82621	0.093	1.20047	0.578028	4.31322	0.038	HC_PTV	MAF_01	24
ENST00000330915	19	8322584	8343262	ENSG00000186994	NM_198471.3	2787	KANK3	2466	chr19:8322584-8343262	0.0011115	3.97143	0.046	0.603799	0.290895	4.30836	0.038	MISS_REVEL0_5	MAF_01	95
ENST00000309469	19	10543895	10553418	ENSG00000130734	NM_032885.6	1963	ATG4D	1425	chr19:10543895-10553418	0.0002808	4.58856	0.032	-1.19908	0.57828	4.29951	0.038	HC_PTV	MAF_01	24
ENST00000403897	2	31173056	31233858	ENSG00000214711	NM_001145122.2	3792	CAPN14	2055	chr2:31173056-31233858	0.0004563	4.70326	0.03	0.942308	0.453003	4.32696	0.038	MISS_REVEL0_7	MAF_01	39
ENST00000321276	2	222424543	222562621	ENSG00000163082	NM_152386.4	4983	SGPP2	1200	chr2:222424543-222562621	0.0004095	4.50366	0.034	-0.993112	0.478256	4.31196	0.038	MISS_REVEL0_5	MAF_01	35
ENST00000319332	3	189956728	190122437	ENSG00000090530	NM_018192.4	3477	P3H2	2127	chr3:189956728-190122437	0.000760501	4.25588	0.039	0.730251	0.35111	4.32571	0.038	MISS_REVEL0_5	MAF_01	65
ENST00000652536	6	105273218	105454062	ENSG00000085377	NM_002726.5	7250	PREP	2133	chr6:105273218-105454062	0.0003627	3.89586	0.048	1.05358	0.509012	4.28432	0.038	MISS_REVEL0_5	MAF_01	31
ENST00000393056	9	133636363	133659329	ENSG00000123454	NM_000787.4	2745	DBH	1854	chr9:133636363-133659329	0.000783901	4.98291	0.026	0.720214	0.346338	4.32437	0.038	MISS_REVEL0_7	MAF_01	67
ENST00000196061	1	11934205	11975538	ENSG00000083444	NM_000302.4	2976	PLOD1	2184	chr1:11934205-11975538	0.0003744	4.87412	0.027	1.0325	0.499886	4.26614	0.039	HC_PTV	MAF_01	32
ENST00000372811	1	39955112	39969968	ENSG00000168389	NM_032793.5	2129	MFSD2A	1593	chr1:39955112-39969968	0.0012519	5.17919	0.023	0.565149	0.273632	4.26573	0.039	MISS_REVEL0_5	MAF_01	107
ENST00000372090	1	45340052	45343973	ENSG00000132773	NM_025077.4	1887	TOE1	1533	chr1:45340052-45343973	0.0002223	4.54046	0.033	1.3382	0.64871	4.25539	0.039	HC_PTV	MAF_01	19
ENST00000378623	11	46856717	46918642	ENSG00000134569	NM_002334.4	8155	LRP4	5718	chr11:46856717-46918642	0.0026442	2.73499	0.098	0.388685	0.188737	4.24115	0.039	MISS_REVEL0_7	MAF_01	226
ENST00000358780	11	95768953	95790409	ENSG00000077458	NM_144664.5	3932	FAM76B	1020	chr11:95768953-95790409	0.0002574	3.7471	0.053	-1.24292	0.603549	4.24095	0.039	MISS_REVEL0_5	MAF_01	22
ENST00000458174	12	25409307	25648579	ENSG00000152936	NM_001145728.2	1876	LMNTD1	1230	chr12:25409307-25648579	0.000351	4.2474	0.039	-1.06545	0.516832	4.24983	0.039	HC_PTV	MAF_01	30
ENST00000301067	12	49018975	49060794	ENSG00000167548	NM_003482.4	20635	KMT2D	16614	chr12:49018975-49060794	0.004914	3.15355	0.076	0.287271	0.138816	4.28261	0.039	MISS_REVEL0_5	MAF_01	420
ENST00000529983	12	89519412	89524796	ENSG00000257594	NM_003774.5	5385	GALNT4	1737	chr12:89519412-89524796	0.0002574	4.12695	0.042	-1.24757	0.603674	4.27094	0.039	HC_PTV	MAF_01	22
ENST00000545712	12	109553715	109573580	ENSG00000139428	NM_052845.4	4090	MMAB	753	chr12:109553715-109573580	0.0010413	3.97111	0.046	0.61974	0.300301	4.25897	0.039	MISS_REVEL0_7	MAF_01	89
ENST00000620786	12	122271432	122422669	ENSG00000130779	NM_001247997.2	5978	CLIP1	4317	chr12:122271432-122422669	0.000468	6.1357	0.013	-0.924145	0.44765	4.2619	0.039	HC_PTV	MAF_01	40
ENST00000521508	13	52012391	52079232	ENSG00000253710	NM_001004127.3	6510	ALG11	1479	chr13:52012391-52079232	0.0002106	4.32551	0.038	-1.37527	0.667848	4.24051	0.039	MISS_REVEL0_7	MAF_01	18
ENST00000389857	14	91271323	91417844	ENSG00000015133	NM_001080414.4	7519	CCDC88C	6087	chr14:91271323-91417844	0.000351	3.0834	0.079	1.06831	0.517229	4.26606	0.039	MISS_REVEL0_5	MAF_01	30
ENST00000559717	15	90902218	90922584	ENSG00000196547	NM_006122.4	6394	MAN2A2	3453	chr15:90902218-90922584	0.000795601	4.74574	0.029	0.711035	0.343761	4.27828	0.039	MISS_REVEL0_7	MAF_01	68
ENST00000226207	17	10492307	10518542	ENSG00000109061	NM_005963.4	6023	MYH1	5820	chr17:10492307-10518542	0.001638	4.04409	0.044	0.496073	0.239765	4.28077	0.039	HC_PTV	MAF_01	140
ENST00000352035	17	41866917	41930542	ENSG00000131473	NM_001096.3	4293	ACLY	3306	chr17:41866917-41930542	0.0012987	4.09041	0.043	0.555563	0.26906	4.26353	0.039	MISS_REVEL0_7	MAF_01	111
ENST00000379509	2	30447226	30644225	ENSG00000172954	NM_001002257.3	4879	LCLAT1	1131	chr2:30447226-30644225	0.000690301	4.32755	0.038	-0.758848	0.368448	4.24187	0.039	MISS_REVEL0_7	MAF_01	59
ENST00000310397	2	240998618	241095568	ENSG00000162804	NM_001080437.3	8394	SNED1	4242	chr2:240998618-241095568	0.0002808	2.71695	0.099	1.19423	0.577337	4.27876	0.039	MISS_REVEL0_7	MAF_01	24
ENST00000216237	22	41205282	41231271	ENSG00000100395	NM_031488.5	3189	L3MBTL2	2118	chr22:41205282-41231271	0.0002457	4.11917	0.042	1.27549	0.618899	4.2473	0.039	MISS_REVEL0_5	MAF_01	21
ENST00000257430	5	112707498	112846239	ENSG00000134982	NM_000038.6	10704	APC	8532	chr5:112707498-112846239	0.0043407	4.21761	0.04	0.305208	0.147644	4.27324	0.039	MISS_REVEL0_5	MAF_01	371
ENST00000286298	5	149960758	149993455	ENSG00000155850	NM_000112.4	8054	SLC26A2	2220	chr5:149960758-149993455	0.000526501	4.42944	0.035	0.870349	0.422417	4.24526	0.039	HC_PTV	MAF_01	45
ENST00000254627	8	132024216	132059382	ENSG00000253117	NM_001080399.3	1788	OC90	1434	chr8:132024216-132059382	0.0002691	3.93786	0.047	-1.21654	0.5904	4.24581	0.039	HC_PTV	MAF_01	23
ENST00000377044	9	71683366	71816690	ENSG00000135048	NM_013390.3	6152	CEMIP2	4152	chr9:71683366-71816690	0.0013923	3.93863	0.047	-0.535462	0.259997	4.24151	0.039	MISS_REVEL0_5	MAF_01	119
ENST00000316715	X	13770939	13938638	ENSG00000046653	NM_001001995.3	3118	GPM6B	987	chrX:13770939-13938638	0.0004563	4.88574	0.027	0.937961	0.45387	4.27078	0.039	MISS_REVEL0_5	MAF_01	39
ENST00000343002	X	66162671	66268867	ENSG00000089472	NM_001367233.3	4431	HEPH	3477	chrX:66162671-66268867	0.0018603	4.0926	0.043	-0.464315	0.225227	4.24997	0.039	MISS_REVEL0_5	MAF_01	159
ENST00000374765	1	21596221	21669357	ENSG00000076864	NM_002885.4	3322	RAP1GAP	1992	chr1:21596221-21669357	0.000690301	2.77754	0.096	0.757614	0.368297	4.23155	0.04	MISS_REVEL0_7	MAF_01	59
ENST00000677711	1	32221077	32245397	ENSG00000084623	NM_003757.4	1421	EIF3I	978	chr1:32221077-32245397	0.0004563	2.56801	0.11	0.927881	0.452809	4.19909	0.04	MISS_REVEL0_5	MAF_01	39
ENST00000366645	1	231332753	231337852	ENSG00000116903	NM_175876.5	5100	EXOC8	2178	chr1:231332753-231337852	0.000655201	4.39182	0.036	0.777937	0.378013	4.23521	0.04	MISS_REVEL0_5	MAF_01	56
ENST00000302609	10	37949573	37976647	ENSG00000175395	NM_145011.4	4152	ZNF25	1371	chr10:37949573-37976647	0.0003276	3.01894	0.082	-1.09864	0.535181	4.21412	0.04	MISS_REVEL0_7	MAF_01	28
ENST00000621226	11	1157953	1201138	ENSG00000215182	NM_001304359.2	17448	MUC5AC	16965	chr11:1157953-1201138	0.0001989	4.15155	0.042	1.40801	0.686509	4.20645	0.04	HC_PTV	MAF_01	17
ENST00000346299	11	95821766	95925315	ENSG00000087053	NM_016156.6	4495	MTMR2	1932	chr11:95821766-95925315	0.0015912	5.1433	0.023	-0.498597	0.24309	4.20694	0.04	MISS_REVEL0_5	MAF_01	136
ENST00000340913	12	54280193	54287088	ENSG00000135486	NM_031157.4	3744	HNRNPA1	1119	chr12:54280193-54287088	0.0003393	4.1332	0.042	1.08171	0.52566	4.23461	0.04	MISS_REVEL0_5	MAF_01	29
ENST00000380392	15	62163535	62165285	ENSG00000205502	NM_001007595.3	1581	C2CD4B	1095	chr15:62163535-62165285	0.0001872	4.18181	0.041	1.45528	0.708369	4.22059	0.04	MISS_REVEL0_7	MAF_01	16
ENST00000267973	15	78277835	78299703	ENSG00000140395	NM_025234.3	1202	WDR61	918	chr15:78277835-78299703	0.000690301	4.8944	0.027	-0.758239	0.369058	4.22108	0.04	MISS_REVEL0_5	MAF_01	59
ENST00000219481	16	401858	412487	ENSG00000242612	NM_020664.4	1551	DECR2	879	chr16:401858-412487	0.0001755	5.48562	0.019	-1.49876	0.731178	4.20163	0.04	MISS_REVEL0_7	MAF_01	15
ENST00000200181	17	75721328	75757818	ENSG00000132470	NM_000213.5	5896	ITGB4	5469	chr17:75721328-75757818	0.001989	5.13372	0.023	0.447028	0.217567	4.22165	0.04	MISS_REVEL0_7	MAF_01	170
ENST00000350690	17	81712236	81721016	ENSG00000183048	NM_012140.5	1942	SLC25A10	864	chr17:81712236-81721016	0.0014391	3.89452	0.048	-0.524322	0.255664	4.20588	0.04	MISS_REVEL0_5	MAF_01	123
ENST00000429654	19	11887782	11914329	ENSG00000198429	NM_001364730.1	2441	ZNF69	1701	chr19:11887782-11914329	0.0003627	3.44652	0.063	-1.04571	0.509043	4.22001	0.04	HC_PTV	MAF_01	31
ENST00000187910	19	42902086	42919563	ENSG00000170848	NM_001031850.4	1703	PSG6	1275	chr19:42902086-42919563	0.0014976	3.88064	0.049	0.514185	0.250716	4.20606	0.04	HC_PTV	MAF_01	128
ENST00000375363	2	168901291	168910000	ENSG00000152254	NM_021176.3	3030	G6PC2	1068	chr2:168901291-168910000	0.0010179	3.71647	0.054	-0.622684	0.303543	4.2082	0.04	MISS_REVEL0_7	MAF_01	87
ENST00000279022	20	36541497	36551447	ENSG00000101335	NM_006097.5	2786	MYL9	519	chr20:36541497-36551447	0.0002574	3.72357	0.054	1.23833	0.6041	4.20198	0.04	MISS_REVEL0_5	MAF_01	22
ENST00000382936	4	1715952	1721358	ENSG00000168936	NM_001127266.2	2803	TMEM129	1089	chr4:1715952-1721358	0.0003627	3.51864	0.061	-1.04206	0.508605	4.19779	0.04	HC_PTV	MAF_01	31
ENST00000305363	4	68447463	68497604	ENSG00000087128	NM_014058.4	2122	TMPRSS11E	1272	chr4:68447463-68497604	0.000877501	3.65573	0.056	-0.673358	0.327226	4.23444	0.04	HC_PTV	MAF_01	75
ENST00000322350	5	38258409	38465480	ENSG00000164318	NM_152403.4	4720	EGFLAM	3030	chr5:38258409-38465480	0.0034866	3.36953	0.066	0.338091	0.164579	4.22007	0.04	MISS_REVEL0_5	MAF_01	298
ENST00000398594	5	141417645	141512975	ENSG00000254122	NM_018927.4	4775	PCDHGB7	2790	chr5:141417645-141512975	0.000468	3.92692	0.048	0.919124	0.447908	4.21086	0.04	MISS_REVEL0_5	MAF_01	40
ENST00000369700	6	83512534	83525704	ENSG00000146250	NM_153362.3	2444	PRSS35	1242	chr6:83512534-83525704	0.0003393	3.33892	0.068	1.08349	0.526388	4.23678	0.04	MISS_REVEL0_7	MAF_01	29
ENST00000356284	6	168441151	168673445	ENSG00000112562	NM_001166412.2	3082	SMOC2	1341	chr6:168441151-168673445	0.0001989	4.95068	0.026	-1.41077	0.687253	4.21387	0.04	MISS_REVEL0_5	MAF_01	17
ENST00000447544	7	80369575	80679277	ENSG00000135218	NM_001001548.3	4598	CD36	1419	chr7:80369575-80679277	0.0019305	4.7153	0.03	0.453509	0.221014	4.21047	0.04	HC_PTV	MAF_01	165
ENST00000376344	9	83938311	83956986	ENSG00000165118	NM_032307.5	2468	C9orf64	1026	chr9:83938311-83956986	0.0004797	4.42798	0.035	0.909342	0.44257	4.22173	0.04	MISS_REVEL0_5	MAF_01	41
ENST00000259455	9	98288109	98708935	ENSG00000136928	NM_005458.8	5499	GABBR2	2826	chr9:98288109-98708935	0.000538201	4.03656	0.045	-0.856876	0.418074	4.20077	0.04	MISS_REVEL0_5	MAF_01	46
ENST00000306052	1	53242364	53328469	ENSG00000157193	NM_004631.5	7704	LRP8	2892	chr1:53242364-53328469	0.0030303	5.02892	0.025	-0.359463	0.176209	4.16152	0.041	MISS_REVEL0_5	MAF_01	259
ENST00000635253	1	62454298	62688386	ENSG00000116641	NM_001367561.1	7233	DOCK7	6423	chr1:62454298-62688386	0.0002574	5.38781	0.02	1.23265	0.602805	4.18142	0.041	HC_PTV	MAF_01	22
ENST00000532726	11	58905398	59043527	ENSG00000166840	NM_001389712.2	1617	GLYATL1	909	chr11:58905398-59043527	0.0002106	3.10601	0.078	-1.36645	0.667288	4.19332	0.041	HC_PTV	MAF_01	18
ENST00000341267	14	100725705	100738224	ENSG00000185559	NM_003836.7	4657	DLK1	1152	chr14:100725705-100738224	0.0002223	5.18731	0.023	-1.32692	0.649689	4.17138	0.041	MISS_REVEL0_7	MAF_01	19
ENST00000564657	16	75596868	75623300	ENSG00000065457	NM_001324445.2	5757	ADAT1	1509	chr16:75596868-75623300	0.00234	4.71097	0.03	-0.410912	0.200709	4.19147	0.041	MISS_REVEL0_7	MAF_01	200
ENST00000268766	17	28725897	28743455	ENSG00000160602	NM_178170.3	3573	NEK8	2079	chr17:28725897-28743455	0.0013689	4.35742	0.037	0.53459	0.262121	4.15947	0.041	MISS_REVEL0_7	MAF_01	117
ENST00000397968	18	65750252	65890337	ENSG00000081138	NM_004361.5	12136	CDH7	2358	chr18:65750252-65890337	0.002223	3.01705	0.082	0.421807	0.206155	4.1864	0.041	MISS_REVEL0_5	MAF_01	190
ENST00000222139	19	11377207	11384342	ENSG00000187266	NM_000121.4	2411	EPOR	1527	chr19:11377207-11384342	0.0003744	3.87114	0.049	-1.02291	0.500955	4.16946	0.041	HC_PTV	MAF_01	32
ENST00000251203	19	19561707	19618693	ENSG00000105717	NM_025245.3	1495	PBX4	1125	chr19:19561707-19618693	0.0003276	5.08799	0.024	-1.09197	0.535502	4.1581	0.041	HC_PTV	MAF_01	28
ENST00000649813	19	35648323	35658782	ENSG00000126267	NM_001863.5	488	COX6B1	261	chr19:35648323-35658782	0.000620101	5.33085	0.021	0.795719	0.389278	4.1783	0.041	MISS_REVEL0_5	MAF_01	53
ENST00000622186	3	14402576	14489349	ENSG00000131389	NM_003043.6	6500	SLC6A6	1863	chr3:14402576-14489349	0.0002457	3.97198	0.046	-1.26375	0.617446	4.1891	0.041	MISS_REVEL0_7	MAF_01	21
ENST00000314583	3	121631399	121660927	ENSG00000180353	NM_005335.6	1992	HCLS1	1461	chr3:121631399-121660927	0.000713701	4.3519	0.037	-0.740096	0.362452	4.16942	0.041	HC_PTV	MAF_01	61
ENST00000296181	3	124761948	124901418	ENSG00000082781	NM_002213.5	4440	ITGB5	2400	chr3:124761948-124901418	0.0029133	3.82276	0.051	-0.368274	0.179816	4.19456	0.041	MISS_REVEL0_7	MAF_01	249
ENST00000382333	4	15935577	15938740	ENSG00000137440	NM_005130.5	1351	FGFBP1	705	chr4:15935577-15938740	0.0003393	3.5768	0.059	-1.07521	0.525845	4.18089	0.041	MISS_REVEL0_5	MAF_01	29
ENST00000311638	4	75513946	75550473	ENSG00000174796	NM_144721.6	3549	THAP6	669	chr4:75513946-75550473	0.0002106	4.70976	0.03	-1.36387	0.667428	4.17575	0.041	MISS_REVEL0_5	MAF_01	18
ENST00000261944	5	176542511	176595974	ENSG00000074276	NM_017675.6	4173	CDHR2	3933	chr5:176542511-176595974	0.0011817	4.35945	0.037	-0.577893	0.282096	4.19662	0.041	HC_PTV	MAF_01	101
ENST00000406686	6	3268962	3457050	ENSG00000137266	NM_015482.2	6634	SLC22A23	2061	chr6:3268962-3457050	0.0003861	2.89872	0.089	1.0101	0.49332	4.19249	0.041	MISS_REVEL0_5	MAF_01	33
ENST00000230419	6	43076307	43161719	ENSG00000112655	NM_002821.5	4222	PTK7	3213	chr6:43076307-43161719	0.000772201	5.30851	0.021	0.712328	0.349	4.16589	0.041	MISS_REVEL0_5	MAF_01	66
ENST00000316333	7	1232872	1237326	ENSG00000164853	NM_001080461.3	2091	UNCX	1596	chr7:1232872-1237326	0.0013221	4.68064	0.031	0.544072	0.266708	4.16143	0.041	MISS_REVEL0_5	MAF_01	113
ENST00000290271	8	23841929	23854806	ENSG00000159167	NM_003155.3	3868	STC1	744	chr8:23841929-23854806	0.000748801	4.67534	0.031	0.723598	0.354167	4.17424	0.041	MISS_REVEL0_5	MAF_01	64
ENST00000256261	8	33591330	33600023	ENSG00000133878	NM_024025.3	1754	DUSP26	636	chr8:33591330-33600023	0.000234	3.76354	0.052	1.29607	0.633111	4.19078	0.041	MISS_REVEL0_5	MAF_01	20
ENST00000286355	8	130780301	131040909	ENSG00000155897	NM_001115.3	4421	ADCY8	3756	chr8:130780301-131040909	0.0024453	5.85284	0.016	-0.401388	0.196326	4.17996	0.041	MISS_REVEL0_5	MAF_01	209
ENST00000223500	9	33264879	33282070	ENSG00000086065	NM_016410.6	1901	CHMP5	660	chr9:33264879-33282070	0.0003744	5.28591	0.021	-1.02482	0.500895	4.18601	0.041	MISS_REVEL0_5	MAF_01	32
ENST00000372097	9	133030675	133058503	ENSG00000148308	NM_012087.4	2098	GTF3C5	1560	chr9:133030675-133058503	0.0002925	4.9536	0.026	1.15777	0.566671	4.1743	0.041	HC_PTV	MAF_01	25
ENST00000361170	1	156525405	156572604	ENSG00000183856	NM_178229.5	6013	IQGAP3	4896	chr1:156525405-156572604	0.000748801	3.73247	0.053	-0.720631	0.353642	4.15238	0.042	MISS_REVEL0_7	MAF_01	64
ENST00000361379	1	201403768	201429866	ENSG00000159173	NM_003281.4	6110	TNNI1	564	chr1:201403768-201429866	0.0003393	4.10178	0.043	-1.06534	0.525078	4.11651	0.042	MISS_REVEL0_5	MAF_01	29
ENST00000325239	10	48684873	48982956	ENSG00000128815	NM_001394531.1	10082	WDFY4	9555	chr10:48684873-48982956	0.000643501	3.85123	0.05	-0.775111	0.381947	4.11833	0.042	HC_PTV	MAF_01	55
ENST00000369005	10	121989163	122254545	ENSG00000138162	NM_206862.4	9704	TACC2	8847	chr10:121989163-122254545	0.0011115	4.48318	0.034	-0.592612	0.290756	4.15417	0.042	HC_PTV	MAF_01	95
ENST00000336615	11	818914	825573	ENSG00000177666	NM_020376.4	2416	PNPLA2	1515	chr11:818914-825573	0.0016263	4.29529	0.038	0.490315	0.24055	4.15471	0.042	MISS_REVEL0_5	MAF_01	139
ENST00000442396	14	102317377	102342702	ENSG00000022976	NM_018335.6	2992	ZNF839	2784	chr14:102317377-102342702	0.0002691	3.50576	0.061	1.20356	0.590541	4.15372	0.042	HC_PTV	MAF_01	23
ENST00000393928	17	41801947	41812604	ENSG00000141696	NM_006455.3	2352	P3H4	1314	chr17:41801947-41812604	0.000351	3.60762	0.058	1.05091	0.517451	4.12468	0.042	MISS_REVEL0_5	MAF_01	30
ENST00000262013	17	50962174	51120868	ENSG00000008294	NM_001130528.3	8276	SPAG9	3966	chr17:50962174-51120868	0.000783901	4.27356	0.039	-0.70276	0.346172	4.12126	0.042	MISS_REVEL0_5	MAF_01	67
ENST00000439140	2	201487421	201619178	ENSG00000155754	NM_001168221.2	5702	C2CD6	5463	chr2:201487421-201619178	0.0012753	4.84014	0.028	-0.551716	0.27124	4.13736	0.042	HC_PTV	MAF_01	109
ENST00000397443	20	35626031	35664956	ENSG00000214078	NM_152925.3	1952	CPNE1	1614	chr20:35626031-35664956	0.000702001	3.85758	0.05	0.743994	0.366046	4.13112	0.042	MISS_REVEL0_5	MAF_01	60
ENST00000190983	20	44714844	44728509	ENSG00000064205	NM_003881.4	1279	CCN5	753	chr20:44714844-44728509	0.0002106	3.05006	0.081	1.36137	0.667891	4.15475	0.042	MISS_REVEL0_7	MAF_01	18
ENST00000648057	22	50545899	50551023	ENSG00000130487	NM_138433.5	5125	KLHDC7B	3708	chr22:50545899-50551023	0.000468	4.77052	0.029	0.910217	0.448193	4.12438	0.042	MISS_REVEL0_5	MAF_01	40
ENST00000520908	5	169637268	170083382	ENSG00000134516	NM_004946.3	6069	DOCK2	5493	chr5:169637268-170083382	0.0001989	4.43879	0.035	-1.3955	0.686738	4.12929	0.042	HC_PTV	MAF_01	17
ENST00000056233	7	26152198	26187137	ENSG00000050344	NM_004289.7	3740	NFE2L3	2085	chr7:26152198-26187137	0.000608401	3.97517	0.046	-0.800885	0.39296	4.15378	0.042	MISS_REVEL0_7	MAF_01	52
ENST00000222572	7	95404862	95435329	ENSG00000105854	NM_000305.3	1610	PON2	1065	chr7:95404862-95435329	0.0001989	3.98851	0.046	-1.39729	0.686831	4.13877	0.042	MISS_REVEL0_5	MAF_01	17
ENST00000240093	8	28494205	28574267	ENSG00000104290	NM_017412.4	13770	FZD3	2001	chr8:28494205-28574267	0.0004797	4.10773	0.043	0.900112	0.442381	4.14	0.042	MISS_REVEL0_7	MAF_01	41
ENST00000453321	8	93754844	93819234	ENSG00000164953	NM_153704.6	4678	TMEM67	2988	chr8:93754844-93819234	0.0026208	3.87716	0.049	0.384956	0.189645	4.12039	0.042	MISS_REVEL0_5	MAF_01	224
ENST00000691414	11	17077730	17207986	ENSG00000011405	NM_002645.4	8428	PIK3C2A	5061	chr11:17077730-17207986	0.0010413	4.42077	0.036	0.606661	0.300328	4.08037	0.043	MISS_REVEL0_7	MAF_01	89
ENST00000534061	11	90131515	90192894	ENSG00000077616	NM_005467.4	3466	NAALAD2	2223	chr11:90131515-90192894	0.000854101	2.64685	0.1	-0.669673	0.331514	4.08058	0.043	MISS_REVEL0_5	MAF_01	73
ENST00000600882	11	118606440	118658031	ENSG00000019144	NM_001144758.3	5445	PHLDB1	4134	chr11:118606440-118658031	0.0003744	3.92441	0.048	1.01324	0.50052	4.09811	0.043	MISS_REVEL0_7	MAF_01	32
ENST00000546076	12	30926428	30996602	ENSG00000110900	NM_001370302.1	5506	TSPAN11	762	chr12:30926428-30996602	0.0010062	4.11061	0.043	-0.617975	0.305484	4.09228	0.043	MISS_REVEL0_5	MAF_01	86
ENST00000680220	14	35538352	35809304	ENSG00000174373	NM_001346249.2	9447	RALGAPA1	7629	chr14:35538352-35809304	0.0001755	5.39608	0.02	-1.47703	0.731235	4.08007	0.043	HC_PTV	MAF_01	15
ENST00000348261	16	1153106	1221771	ENSG00000196557	NM_021098.3	8219	CACNA1H	7062	chr16:1153106-1221771	0.0003744	4.15122	0.042	1.01442	0.500832	4.10249	0.043	HC_PTV	MAF_01	32
ENST00000305513	17	1779485	1830634	ENSG00000186532	NM_052928.3	4405	SMYD4	2415	chr17:1779485-1830634	0.0003393	4.08052	0.043	-1.06533	0.525931	4.10308	0.043	MISS_REVEL0_7	MAF_01	29
ENST00000344595	17	2303383	2325260	ENSG00000167720	NM_021947.3	2482	SRR	1023	chr17:2303383-2325260	0.000994501	3.1695	0.075	-0.62139	0.307328	4.08812	0.043	MISS_REVEL0_5	MAF_01	85
ENST00000269127	17	60392429	60431426	ENSG00000141371	NM_181707.3	975	C17orf64	711	chr17:60392429-60431426	0.0003042	5.14416	0.023	1.1219	0.555321	4.08151	0.043	HC_PTV	MAF_01	26
ENST00000392446	17	78991716	79009867	ENSG00000171302	NM_001159773.2	3287	CANT1	1206	chr17:78991716-79009867	0.000620101	4.20037	0.04	-0.787744	0.389158	4.09748	0.043	MISS_REVEL0_7	MAF_01	53
ENST00000594383	19	14950033	15022990	ENSG00000105143	NM_005071.3	2420	SLC1A6	1695	chr19:14950033-15022990	0.0003744	4.57341	0.032	-1.01513	0.500919	4.10684	0.043	MISS_REVEL0_5	MAF_01	32
ENST00000324464	19	40691514	40725784	ENSG00000123815	NM_024876.4	2443	COQ8B	1635	chr19:40691514-40725784	0.0012519	3.66516	0.056	-0.555901	0.27421	4.10987	0.043	MISS_REVEL0_5	MAF_01	107
ENST00000256722	2	6840570	6866635	ENSG00000134326	NM_207315.4	3095	CMPK2	1350	chr2:6840570-6866635	0.0002925	3.16298	0.075	1.1433	0.565699	4.08459	0.043	MISS_REVEL0_7	MAF_01	25
ENST00000431828	2	96593170	96642787	ENSG00000114982	NM_001115016.3	5156	KANSL3	2637	chr2:96593170-96642787	0.0001989	4.25029	0.039	-1.38505	0.686009	4.07635	0.043	MISS_REVEL0_5	MAF_01	17
ENST00000392857	2	147930396	148021604	ENSG00000115947	NM_181741.4	6547	ORC4	1311	chr2:147930396-148021604	0.0003627	4.18803	0.041	1.026	0.50808	4.07783	0.043	MISS_REVEL0_5	MAF_01	31
ENST00000379453	20	4220630	4249287	ENSG00000171873	NM_000678.4	2942	ADRA1D	1719	chr20:4220630-4249287	0.0002223	3.48831	0.062	1.31264	0.650031	4.07779	0.043	HC_PTV	MAF_01	19
ENST00000264741	3	37452115	37823507	ENSG00000144668	NM_002207.3	7860	ITGA9	3108	chr3:37452115-37823507	0.0004329	5.15948	0.023	0.941527	0.465254	4.09529	0.043	MISS_REVEL0_5	MAF_01	37
ENST00000283871	3	120628172	120682269	ENSG00000113924	NM_000187.4	1674	HGD	1338	chr3:120628172-120682269	0.0023868	2.57282	0.11	0.400997	0.198578	4.07774	0.043	MISS_REVEL0_5	MAF_01	204
ENST00000295452	4	46035769	46124054	ENSG00000163285	NM_173536.4	6758	GABRG1	1398	chr4:46035769-46124054	0.0011232	3.0352	0.081	-0.586046	0.289315	4.10318	0.043	MISS_REVEL0_5	MAF_01	96
ENST00000358731	5	71455651	71567820	ENSG00000145734	NM_018429.3	11037	BDP1	7875	chr5:71455651-71567820	0.000608401	3.91248	0.048	-0.795336	0.392829	4.09914	0.043	HC_PTV	MAF_01	52
ENST00000419277	6	33064569	33080775	ENSG00000231389	NA	1704	HLA-DPA1	783	chr6:33064569-33080775	0.0003627	3.78155	0.052	-1.02963	0.509044	4.0912	0.043	HC_PTV	MAF_01	31
ENST00000376344	9	83938311	83956986	ENSG00000165118	NM_032307.5	2468	C9orf64	1026	chr9:83938311-83956986	0.0002808	3.84379	0.05	1.16795	0.578427	4.07708	0.043	MISS_REVEL0_7	MAF_01	24
ENST00000300417	9	127451489	127503499	ENSG00000148356	NM_001005373.4	3120	LRSAM1	2172	chr9:127451489-127503499	0.0002808	4.08446	0.043	1.16901	0.578292	4.08639	0.043	HC_PTV	MAF_01	24
ENST00000614823	X	78747709	78758714	ENSG00000147145	NM_001278000.3	4454	LPAR4	1113	chrX:78747709-78758714	0.0001872	3.9345	0.047	1.43606	0.708437	4.10906	0.043	MISS_REVEL0_5	MAF_01	16
ENST00000367098	1	206865623	206869223	ENSG00000162891	NM_018724.4	1284	IL20	531	chr1:206865623-206869223	0.0002223	4.34352	0.037	-1.30575	0.648547	4.05359	0.044	MISS_REVEL0_5	MAF_01	19
ENST00000260682	10	94938658	94990091	ENSG00000138109	NM_000771.4	2561	CYP2C9	1473	chr10:94938658-94990091	0.0010764	3.77486	0.052	-0.596183	0.295481	4.07098	0.044	MISS_REVEL0_5	MAF_01	92
ENST00000324679	14	50632058	50668306	ENSG00000151748	NM_021818.4	3094	SAV1	1152	chr14:50632058-50668306	0.0001872	4.19093	0.041	1.42431	0.708191	4.04491	0.044	MISS_REVEL0_7	MAF_01	16
ENST00000562057	15	40844018	40858207	ENSG00000166145	NM_003710.4	2978	SPINT1	1542	chr15:40844018-40858207	0.0012402	2.83547	0.092	0.554986	0.27551	4.05779	0.044	MISS_REVEL0_5	MAF_01	106
ENST00000220325	15	41895933	41972557	ENSG00000103966	NM_139265.4	6401	EHD4	1626	chr15:41895933-41972557	0.000737101	4.23506	0.04	-0.720202	0.357212	4.06497	0.044	MISS_REVEL0_5	MAF_01	63
ENST00000409678	17	81952507	81961840	ENSG00000185269	NM_178493.6	2223	NOTUM	1491	chr17:81952507-81961840	0.0011466	4.56429	0.033	0.577475	0.286298	4.06844	0.044	MISS_REVEL0_5	MAF_01	98
ENST00000313135	17	82371765	82377458	ENSG00000181408	NM_018949.3	3685	UTS2R	1170	chr17:82371765-82377458	0.0003627	4.21893	0.04	-1.02456	0.508608	4.05798	0.044	MISS_REVEL0_5	MAF_01	31
ENST00000378313	19	40740856	40751553	ENSG00000188493	NM_198476.5	3302	C19orf54	1056	chr19:40740856-40751553	0.000678601	4.12938	0.042	0.749847	0.372284	4.05693	0.044	MISS_REVEL0_5	MAF_01	58
ENST00000294952	2	48440598	48515391	ENSG00000162869	NM_001135629.3	3173	PPP1R21	2343	chr2:48440598-48515391	0.0003978	3.55286	0.059	0.97671	0.485243	4.05147	0.044	MISS_REVEL0_5	MAF_01	34
ENST00000319170	2	203394345	203535335	ENSG00000173166	NM_213589.3	9699	RAPH1	3753	chr2:203394345-203535335	0.0012402	3.64461	0.056	-0.553177	0.274998	4.04641	0.044	MISS_REVEL0_5	MAF_01	106
ENST00000614565	20	61252261	61940617	ENSG00000179242	NM_001794.5	6678	CDH4	2751	chr20:61252261-61940617	0.000666901	3.43128	0.064	0.757945	0.375776	4.06834	0.044	MISS_REVEL0_7	MAF_01	57
ENST00000415738	4	80183879	80204329	ENSG00000152784	NM_001099403.2	3130	PRDM8	2070	chr4:80183879-80204329	0.000807301	2.59996	0.11	0.687354	0.34108	4.06115	0.044	MISS_REVEL0_7	MAF_01	69
ENST00000274368	5	76953045	76981158	ENSG00000145708	NM_001882.4	1645	CRHBP	969	chr5:76953045-76981158	0.0004095	4.04233	0.044	-0.965191	0.478753	4.06447	0.044	MISS_REVEL0_5	MAF_01	35
ENST00000358807	6	109444062	109465968	ENSG00000135596	NM_022765.4	3430	MICAL1	3204	chr6:109444062-109465968	0.0011583	3.87496	0.049	-0.573853	0.285063	4.05248	0.044	HC_PTV	MAF_01	99
ENST00000258034	6	132588592	132589741	ENSG00000135569	NM_003967.3	1150	TAAR5	1014	chr6:132588592-132589741	0.000702001	3.22254	0.073	-0.737047	0.365938	4.05672	0.044	MISS_REVEL0_5	MAF_01	60
ENST00000223357	7	44104345	44114562	ENSG00000106624	NM_001129.5	4097	AEBP1	3477	chr7:44104345-44114562	0.0002925	4.14839	0.042	1.14074	0.566531	4.05441	0.044	HC_PTV	MAF_01	25
ENST00000446620	7	143183419	143184435	ENSG00000236398	NM_176881.2	1017	TAS2R39	1017	chr7:143183419-143184435	0.0002691	3.96349	0.046	-1.18818	0.590545	4.04816	0.044	HC_PTV	MAF_01	23
ENST00000407991	8	27459756	27479883	ENSG00000120903	NM_000742.4	4037	CHRNA2	1590	chr8:27459756-27479883	0.000737101	3.90221	0.048	0.719477	0.35689	4.06411	0.044	MISS_REVEL0_5	MAF_01	63
ENST00000308108	8	94879770	94896678	ENSG00000175305	NM_057749.3	2674	CCNE2	1215	chr8:94879770-94896678	0.0001872	3.79003	0.052	1.42699	0.708073	4.06148	0.044	MISS_REVEL0_5	MAF_01	16
ENST00000318410	8	125024260	125091819	ENSG00000164961	NM_014846.4	4139	WASHC5	3480	chr8:125024260-125091819	0.0019422	3.31935	0.068	-0.443586	0.220136	4.06044	0.044	MISS_REVEL0_7	MAF_01	166
ENST00000297991	9	33441156	33447596	ENSG00000165272	NM_004925.5	1825	AQP3	879	chr9:33441156-33447596	0.0002106	4.51672	0.034	1.34199	0.667846	4.03778	0.044	MISS_REVEL0_5	MAF_01	18
ENST00000368061	1	160400564	160428670	ENSG00000162738	NM_020335.3	5354	VANGL2	1566	chr1:160400564-160428670	0.0026208	4.43185	0.035	0.379644	0.189403	4.0177	0.045	MISS_REVEL0_5	MAF_01	224
ENST00000661543	10	102394110	102402524	ENSG00000077150	NM_001322934.2	3015	NFKB2	2703	chr10:102394110-102402524	0.0001755	3.90792	0.048	1.46863	0.734314	4.00001	0.045	MISS_REVEL0_5	MAF_01	15
ENST00000267103	12	53299695	53307177	ENSG00000139637	NM_021640.4	1202	MYG1	1131	chr12:53299695-53307177	0.0012051	3.48755	0.062	-0.559582	0.279248	4.01559	0.045	MISS_REVEL0_5	MAF_01	103
ENST00000325192	14	44897275	44907257	ENSG00000179476	NM_001017923.2	2935	C14orf28	933	chr14:44897275-44907257	0.0003393	3.80305	0.051	1.05316	0.526048	4.00808	0.045	MISS_REVEL0_5	MAF_01	29
ENST00000556509	14	72609034	72894101	ENSG00000205683	NM_001280542.3	11413	DPF3	1137	chr14:72609034-72894101	0.0003861	3.13442	0.077	0.989062	0.493072	4.02371	0.045	MISS_REVEL0_5	MAF_01	33
ENST00000392523	14	105489855	105499575	ENSG00000185347	NM_001367178.1	1920	TEDC1	1488	chr14:105489855-105499575	0.000702001	3.35216	0.067	0.73217	0.36584	4.00536	0.045	HC_PTV	MAF_01	60
ENST00000648947	15	40978880	41116280	ENSG00000128908	NM_017553.3	6365	INO80	4671	chr15:40978880-41116280	0.0024219	3.92623	0.048	-0.39623	0.197334	4.03172	0.045	MISS_REVEL0_5	MAF_01	207
ENST00000321437	15	63189560	63267776	ENSG00000166128	NM_016530.3	4800	RAB8B	624	chr15:63189560-63267776	0.0010647	4.13524	0.042	-0.594642	0.297275	4.00123	0.045	MISS_REVEL0_5	MAF_01	91
ENST00000447540	16	53054991	53329150	ENSG00000177200	NM_001308319.2	11547	CHD9	8694	chr16:53054991-53329150	0.0032292	3.25465	0.071	0.342908	0.171005	4.02103	0.045	MISS_REVEL0_5	MAF_01	276
ENST00000448843	17	8095900	8119047	ENSG00000179148	NM_021628.3	3205	ALOXE3	2136	chr17:8095900-8119047	0.0003627	3.65676	0.056	-1.01777	0.508712	4.00269	0.045	HC_PTV	MAF_01	31
ENST00000246646	17	41436154	41440983	ENSG00000171360	NM_006771.4	2691	KRT38	1371	chr17:41436154-41440983	0.0011115	2.28511	0.13	-0.583379	0.290785	4.02492	0.045	HC_PTV	MAF_01	95
ENST00000392886	17	63872012	63873766	ENSG00000213218	NM_020991.4	827	CSH2	654	chr17:63872012-63873766	0.0001872	2.5989	0.11	-1.41698	0.708063	4.00485	0.045	MISS_REVEL0_5	MAF_01	16
ENST00000284202	18	24426634	24453531	ENSG00000154059	NM_018439.4	3734	IMPACT	963	chr18:24426634-24453531	0.000737101	5.31325	0.021	0.715492	0.357412	4.00749	0.045	MISS_REVEL0_5	MAF_01	63
ENST00000356805	2	54456317	54671446	ENSG00000115306	NM_003128.3	10211	SPTBN1	7095	chr2:54456317-54671446	0.0003276	4.42426	0.035	1.07171	0.534747	4.01657	0.045	MISS_REVEL0_7	MAF_01	28
ENST00000280098	2	138501770	138573547	ENSG00000144228	NM_001001664.3	6056	SPOPL	1179	chr2:138501770-138573547	0.0002925	3.10665	0.078	1.13479	0.5658	4.02259	0.045	MISS_REVEL0_5	MAF_01	25
ENST00000295550	2	237324003	237414328	ENSG00000163359	NM_004369.4	10532	COL6A3	9534	chr2:237324003-237414328	0.00560431	3.84482	0.05	0.260965	0.129975	4.03129	0.045	MISS_REVEL0_7	MAF_01	479
ENST00000378106	20	13785007	13821580	ENSG00000101247	NM_024120.5	5449	NDUFAF5	1038	chr20:13785007-13821580	0.0004914	3.02087	0.082	-0.878667	0.437382	4.03578	0.045	HC_PTV	MAF_01	42
ENST00000371621	20	50510321	50585241	ENSG00000196396	NM_002827.4	3979	PTPN1	1308	chr20:50510321-50585241	0.0004563	4.52716	0.033	-0.908384	0.453946	4.00435	0.045	MISS_REVEL0_5	MAF_01	39
ENST00000338758	22	43999211	44172939	ENSG00000188677	NM_013327.5	5394	PARVB	1095	chr22:43999211-44172939	0.0010647	4.04401	0.044	-0.595693	0.297304	4.01463	0.045	MISS_REVEL0_5	MAF_01	91
ENST00000496455	3	155870650	155944020	ENSG00000163655	NM_003875.3	8631	GMPS	2082	chr3:155870650-155944020	0.000234	4.19881	0.04	1.27022	0.632661	4.031	0.045	MISS_REVEL0_7	MAF_01	20
ENST00000226284	4	87799554	87812435	ENSG00000029559	NM_004967.4	1573	IBSP	954	chr4:87799554-87812435	0.0001755	4.23522	0.04	-1.46783	0.731045	4.03149	0.045	HC_PTV	MAF_01	15
ENST00000357077	4	112818032	113384221	ENSG00000145362	NM_001148.6	14215	ANK2	11874	chr4:112818032-113384221	0.001053	3.72711	0.054	0.599616	0.298648	4.03115	0.045	MISS_REVEL0_7	MAF_01	90
ENST00000296682	5	23443586	23528093	ENSG00000164256	NM_020227.4	3193	PRDM9	2685	chr5:23443586-23528093	0.0004095	4.95957	0.026	0.960079	0.478675	4.02284	0.045	MISS_REVEL0_5	MAF_01	35
ENST00000274364	5	76403285	76708132	ENSG00000145703	NM_006633.5	5808	IQGAP2	4728	chr5:76403285-76708132	0.0016497	4.68326	0.03	0.478438	0.238854	4.01222	0.045	HC_PTV	MAF_01	141
ENST00000292596	5	179793980	179796647	ENSG00000213316	NM_145867.2	801	LTC4S	453	chr5:179793980-179796647	0.000994501	4.42433	0.035	0.616533	0.307379	4.02314	0.045	MISS_REVEL0_5	MAF_01	85
ENST00000256398	8	28089673	28191156	ENSG00000134014	NM_018091.6	3148	ELP3	1644	chr8:28089673-28191156	0.0004329	3.9881	0.046	0.934594	0.465714	4.02723	0.045	HC_PTV	MAF_01	37
ENST00000311066	1	13700188	13825079	ENSG00000116731	NM_001393986.1	7279	PRDM2	5157	chr1:13700188-13825079	0.0002808	3.94182	0.047	-1.15145	0.577051	3.98161	0.046	MISS_REVEL0_5	MAF_01	24
ENST00000361915	1	99850361	99924023	ENSG00000162688	NM_000642.3	7091	AGL	4599	chr1:99850361-99924023	0.0012519	3.20531	0.073	-0.546756	0.273577	3.9942	0.046	HC_PTV	MAF_01	107
ENST00000368474	1	154581695	154628013	ENSG00000160710	NM_001111.5	6610	ADAR	3681	chr1:154581695-154628013	0.000620101	2.88642	0.089	0.775731	0.388473	3.98749	0.046	MISS_REVEL0_5	MAF_01	53
ENST00000649689	1	173824653	173858808	ENSG00000117593	NM_018122.5	3336	DARS2	1938	chr1:173824653-173858808	0.0010296	4.46951	0.035	-0.600581	0.301624	3.96471	0.046	MISS_REVEL0_5	MAF_01	88
ENST00000263774	11	47565336	47584562	ENSG00000213619	NM_004551.3	894	NDUFS3	795	chr11:47565336-47584562	0.000678601	4.95977	0.026	0.742886	0.371893	3.99032	0.046	MISS_REVEL0_5	MAF_01	58
ENST00000308127	11	67303478	67312607	ENSG00000172830	NM_017857.4	2781	SSH3	1980	chr11:67303478-67312607	0.0004212	4.75454	0.029	-0.940123	0.471903	3.96885	0.046	HC_PTV	MAF_01	36
ENST00000428304	14	22598290	22612963	ENSG00000100439	NM_022060.3	3051	ABHD4	1029	chr14:22598290-22612963	0.000561601	3.809	0.051	-0.814265	0.40893	3.96493	0.046	MISS_REVEL0_7	MAF_01	48
ENST00000677451	14	94487274	94517844	ENSG00000165953	NM_001382267.1	1430	SERPINA12	1245	chr14:94487274-94517844	0.000748801	5.38408	0.02	0.705553	0.354295	3.96578	0.046	HC_PTV	MAF_01	64
ENST00000220325	15	41895933	41972557	ENSG00000103966	NM_139265.4	6401	EHD4	1626	chr15:41895933-41972557	0.0004914	4.34242	0.037	-0.874798	0.437403	3.99993	0.046	MISS_REVEL0_7	MAF_01	42
ENST00000445690	16	57758217	57863053	ENSG00000140859	NM_001130100.2	3359	KIFC3	2481	chr16:57758217-57863053	0.0002106	4.01018	0.045	1.33304	0.668057	3.98165	0.046	MISS_REVEL0_7	MAF_01	18
ENST00000258201	16	67229387	67247481	ENSG00000135723	NM_013241.3	3813	FHOD1	3495	chr16:67229387-67247481	0.000596701	3.6245	0.057	-0.79086	0.396693	3.97457	0.046	MISS_REVEL0_5	MAF_01	51
ENST00000339486	18	23453287	23486603	ENSG00000101782	NM_003831.5	3574	RIOK3	1560	chr18:23453287-23486603	0.0002457	2.9015	0.088	1.23322	0.618604	3.97428	0.046	HC_PTV	MAF_01	21
ENST00000312962	19	10553085	10566031	ENSG00000129347	NM_023008.5	2989	KRI1	2112	chr19:10553085-10566031	0.0002106	3.42853	0.064	-1.33277	0.667662	3.98474	0.046	MISS_REVEL0_5	MAF_01	18
ENST00000328867	19	38730187	38769904	ENSG00000182472	NM_144691.4	3129	CAPN12	2160	chr19:38730187-38769904	0.0018369	3.49695	0.061	0.451621	0.226548	3.97399	0.046	MISS_REVEL0_7	MAF_01	157
ENST00000378313	19	40740856	40751553	ENSG00000188493	NM_198476.5	3302	C19orf54	1056	chr19:40740856-40751553	0.000468	3.75717	0.053	0.893026	0.448152	3.97079	0.046	MISS_REVEL0_7	MAF_01	40
ENST00000272224	2	20667144	20679243	ENSG00000143869	NM_182828.4	9267	GDF7	1353	chr2:20667144-20679243	0.0003978	2.63837	0.1	0.968672	0.485278	3.98448	0.046	MISS_REVEL0_5	MAF_01	34
ENST00000392370	2	187341964	187448460	ENSG00000064989	NM_005795.6	6112	CALCRL	1386	chr2:187341964-187448460	0.0001989	3.25715	0.071	-1.36601	0.685981	3.96534	0.046	HC_PTV	MAF_01	17
ENST00000305139	2	233691607	233773300	ENSG00000167165	NM_001072.4	2455	UGT1A6	1599	chr2:233691607-233773300	0.000655201	4.48474	0.034	-0.753374	0.378101	3.97013	0.046	MISS_REVEL0_7	MAF_01	56
ENST00000217131	20	58985686	59008238	ENSG00000101160	NM_001336.4	1502	CTSZ	912	chr20:58985686-59008238	0.0002457	3.04713	0.081	-1.2317	0.618416	3.96689	0.046	MISS_REVEL0_7	MAF_01	21
ENST00000399220	3	39263495	39281735	ENSG00000168329	NM_001337.4	3106	CX3CR1	1068	chr3:39263495-39281735	0.0001755	3.11392	0.078	-1.45452	0.730447	3.96516	0.046	MISS_REVEL0_5	MAF_01	15
ENST00000449682	3	49683947	49689501	ENSG00000173531	NM_020998.4	3042	MST1	2178	chr3:49683947-49689501	0.0004329	4.72985	0.03	-0.928954	0.465335	3.98527	0.046	HC_PTV	MAF_01	37
ENST00000324194	3	140941830	140980995	ENSG00000114120	NM_001104647.3	5697	SLC25A36	936	chr3:140941830-140980995	0.000538201	4.59854	0.032	-0.832864	0.417379	3.98186	0.046	MISS_REVEL0_5	MAF_01	46
ENST00000433477	4	155921580	155953912	ENSG00000256043	NM_001334.3	2903	CTSO	966	chr4:155921580-155953912	0.0001872	5.44639	0.02	-1.41454	0.70791	3.99276	0.046	MISS_REVEL0_7	MAF_01	16
ENST00000518318	7	38977909	39493095	ENSG00000106536	NM_001370959.1	6123	POU6F2	2163	chr7:38977909-39493095	0.0010296	3.13507	0.077	-0.601945	0.302196	3.96767	0.046	MISS_REVEL0_5	MAF_01	88
ENST00000287844	7	151211484	151227205	ENSG00000033050	NM_007189.3	4527	ABCF2	1872	chr7:151211484-151227205	0.0004563	3.51339	0.061	-0.904994	0.453613	3.98034	0.046	MISS_REVEL0_7	MAF_01	39
ENST00000524591	8	12945642	13031503	ENSG00000250305	NM_020844.3	9591	TRMT9B	1365	chr8:12945642-13031503	0.0002106	4.10171	0.043	-1.3349	0.667536	3.99897	0.046	MISS_REVEL0_5	MAF_01	18
ENST00000645482	9	35681992	35690056	ENSG00000198467	NM_003289.4	1190	TPM2	855	chr9:35681992-35690056	0.0002925	4.51172	0.034	-1.13175	0.566709	3.98825	0.046	MISS_REVEL0_5	MAF_01	25
ENST00000318636	X	15688830	15788411	ENSG00000169239	NM_007220.4	6837	CA5B	954	chrX:15688830-15788411	0.000526501	4.49949	0.034	0.844587	0.422611	3.99399	0.046	MISS_REVEL0_5	MAF_01	45
ENST00000373016	1	37996770	38005606	ENSG00000183386	NM_004468.5	1656	FHL3	843	chr1:37996770-38005606	0.000877501	4.22792	0.04	-0.648768	0.326681	3.94396	0.047	MISS_REVEL0_5	MAF_01	75
ENST00000368285	1	156147366	156177752	ENSG00000196189	NM_022367.4	3242	SEMA4A	2286	chr1:156147366-156177752	0.000503101	3.05641	0.08	0.856724	0.431304	3.94561	0.047	MISS_REVEL0_5	MAF_01	43
ENST00000367350	1	200551497	200620751	ENSG00000118193	NM_014875.3	7291	KIF14	4947	chr1:200551497-200620751	0.000690301	3.71966	0.054	-0.730188	0.368324	3.93014	0.047	MISS_REVEL0_5	MAF_01	59
ENST00000367278	1	202193799	202319781	ENSG00000133067	NM_001017403.2	3649	LGR6	2904	chr1:202193799-202319781	0.0010296	4.32096	0.038	-0.598072	0.301753	3.92828	0.047	MISS_REVEL0_5	MAF_01	88
ENST00000535784	10	16436943	16513745	ENSG00000165983	NM_001261836.2	3625	PTER	1050	chr10:16436943-16513745	0.0002106	4.05647	0.044	-1.32406	0.667341	3.93656	0.047	HC_PTV	MAF_01	18
ENST00000263181	11	28020619	28108156	ENSG00000121621	NM_031217.4	3417	KIF18A	2697	chr11:28020619-28108156	0.0003042	3.21905	0.073	-1.10175	0.555233	3.93745	0.047	HC_PTV	MAF_01	26
ENST00000335385	11	67631303	67639763	ENSG00000167800	NM_005995.5	1751	TBX10	1158	chr11:67631303-67639763	0.000678601	3.2408	0.072	0.739697	0.371945	3.95504	0.047	MISS_REVEL0_7	MAF_01	58
ENST00000399422	12	7304072	7328719	ENSG00000215009	NM_001080454.2	2349	ACSM4	1743	chr12:7304072-7328719	0.0003042	3.76445	0.052	-1.10335	0.555243	3.94875	0.047	MISS_REVEL0_5	MAF_01	26
ENST00000188312	12	100199122	100241865	ENSG00000075089	NM_022496.5	1737	ACTR6	1191	chr12:100199122-100241865	0.000655201	4.06924	0.044	0.752766	0.378502	3.95534	0.047	MISS_REVEL0_5	MAF_01	56
ENST00000682523	13	48653711	48711226	ENSG00000152207	NM_001308476.3	4763	CYSLTR2	1041	chr13:48653711-48711226	0.0003627	3.74192	0.053	1.00924	0.509162	3.92892	0.047	MISS_REVEL0_5	MAF_01	31
ENST00000335288	13	113648804	113658198	ENSG00000186009	NM_000705.4	1500	ATP4B	876	chr13:113648804-113658198	0.0002106	3.18693	0.074	-1.3287	0.667986	3.95658	0.047	HC_PTV	MAF_01	18
ENST00000331968	14	29576479	30191898	ENSG00000184304	NM_002742.3	3833	PRKD1	2739	chr14:29576479-30191898	0.0004797	2.9982	0.083	0.878174	0.442439	3.93963	0.047	HC_PTV	MAF_01	41
ENST00000389614	14	64939152	64942746	ENSG00000176153	NM_002083.4	922	GPX2	573	chr14:64939152-64942746	0.0002691	3.34577	0.067	-1.17262	0.5907	3.94076	0.047	HC_PTV	MAF_01	23
ENST00000334220	14	74881891	74903743	ENSG00000119689	NM_001933.5	2813	DLST	1362	chr14:74881891-74903743	0.0003393	4.85947	0.027	-1.04472	0.526074	3.94372	0.047	MISS_REVEL0_7	MAF_01	29
ENST00000695012	14	93333219	93707876	ENSG00000133958	NM_001395159.1	9187	UNC79	8124	chr14:93333219-93707876	0.0003276	3.48322	0.062	-1.0636	0.535633	3.94294	0.047	MISS_REVEL0_5	MAF_01	28
ENST00000568449	16	1772810	1781708	ENSG00000197774	NM_001257370.2	7022	EME2	1140	chr16:1772810-1781708	0.0001755	3.69403	0.055	1.45323	0.731271	3.9492	0.047	HC_PTV	MAF_01	15
ENST00000300900	17	60149942	60170899	ENSG00000167434	NM_000717.5	1123	CA4	939	chr17:60149942-60170899	0.000538201	4.64625	0.031	0.830763	0.417649	3.95668	0.047	MISS_REVEL0_5	MAF_01	46
ENST00000584379	17	64147227	64263260	ENSG00000136478	NM_001288732.2	5244	TEX2	3384	chr17:64147227-64263260	0.0001989	3.95845	0.047	1.36407	0.686781	3.94489	0.047	MISS_REVEL0_7	MAF_01	17
ENST00000613503	19	2328615	2355095	ENSG00000005206	NM_152988.3	3691	SPPL2B	1779	chr19:2328615-2355095	0.000666901	4.02114	0.045	-0.745703	0.375454	3.94473	0.047	MISS_REVEL0_5	MAF_01	57
ENST00000302558	2	112368369	112434488	ENSG00000169629	NM_001164463.1	7299	RGPD8	5298	chr2:112368369-112434488	0.0004329	3.24503	0.072	0.924015	0.46507	3.94749	0.047	HC_PTV	MAF_01	37
ENST00000259056	2	157257705	157318491	ENSG00000136542	NM_014568.3	10344	GALNT5	2823	chr2:157257705-157318491	0.000783901	4.57606	0.032	-0.687471	0.345807	3.95221	0.047	HC_PTV	MAF_01	67
ENST00000241256	3	172443291	172448456	ENSG00000121853	NM_198407.2	3014	GHSR	1101	chr3:172443291-172448456	0.000947701	3.14837	0.076	-0.623624	0.31464	3.92842	0.047	MISS_REVEL0_5	MAF_01	81
ENST00000307944	3	186538441	186546702	ENSG00000213139	NM_017541.4	844	CRYGS	537	chr3:186538441-186546702	0.0004329	4.51381	0.034	0.923463	0.46516	3.94126	0.047	MISS_REVEL0_5	MAF_01	37
ENST00000319332	3	189956728	190122437	ENSG00000090530	NM_018192.4	3477	P3H2	2127	chr3:189956728-190122437	0.000783901	4.97821	0.026	-0.688643	0.345919	3.96315	0.047	HC_PTV	MAF_01	67
ENST00000695409	4	185585444	185956652	ENSG00000154556	NM_001395207.1	6774	SORBS2	3903	chr4:185585444-185956652	0.0003159	4.83452	0.028	1.08217	0.545121	3.94096	0.047	MISS_REVEL0_5	MAF_01	27
ENST00000404895	8	35235475	35796550	ENSG00000156687	NM_080872.4	9149	UNC5D	2862	chr8:35235475-35796550	0.0004797	3.85605	0.05	0.877199	0.442363	3.93223	0.047	MISS_REVEL0_5	MAF_01	41
ENST00000645284	1	6424776	6461367	ENSG00000187017	NM_031475.3	3543	ESPN	2565	chr1:6424776-6461367	0.0003276	4.6264	0.031	-1.05634	0.534604	3.90429	0.048	HC_PTV	MAF_01	28
ENST00000361249	1	56854768	56918223	ENSG00000157131	NM_000562.3	2367	C8A	1755	chr1:56854768-56918223	0.0020943	4.29222	0.038	0.417929	0.211826	3.89266	0.048	MISS_REVEL0_5	MAF_01	179
ENST00000370008	1	108746674	108809523	ENSG00000116266	NM_007269.4	2489	STXBP3	1779	chr1:108746674-108809523	0.0004563	2.94775	0.086	0.896337	0.452838	3.91793	0.048	MISS_REVEL0_5	MAF_01	39
ENST00000369909	1	109279556	109283186	ENSG00000134222	NM_001032291.3	1720	PSRC1	1002	chr1:109279556-109283186	0.0002925	4.27501	0.039	-1.11877	0.565703	3.91115	0.048	HC_PTV	MAF_01	25
ENST00000408888	1	235131183	235161283	ENSG00000188739	NM_015014.4	1847	RBM34	1293	chr1:235131183-235161283	0.000234	3.40998	0.065	-1.24889	0.632131	3.90332	0.048	HC_PTV	MAF_01	20
ENST00000642920	10	25934229	26212532	ENSG00000095777	NM_017433.5	5624	MYO3A	4851	chr10:25934229-26212532	0.0025623	4.09447	0.043	0.379467	0.191818	3.91353	0.048	MISS_REVEL0_5	MAF_01	219
ENST00000287078	10	70137981	70146700	ENSG00000156521	NM_173555.4	3758	TYSND1	1701	chr10:70137981-70146700	0.000234	3.21463	0.073	1.25066	0.633278	3.9002	0.048	MISS_REVEL0_7	MAF_01	20
ENST00000672957	10	72096032	72217134	ENSG00000138303	NM_001198800.3	2479	ASCC1	1074	chr10:72096032-72217134	0.0001755	3.45484	0.063	1.44387	0.731355	3.89761	0.048	HC_PTV	MAF_01	15
ENST00000299855	11	102835801	102843609	ENSG00000149968	NM_002422.5	1822	MMP3	1434	chr11:102835801-102843609	0.0002925	3.10477	0.078	-1.12152	0.566265	3.92261	0.048	HC_PTV	MAF_01	25
ENST00000526355	11	106674019	107018476	ENSG00000152402	NM_000855.3	16150	GUCY1A2	2199	chr11:106674019-107018476	0.0001755	3.53101	0.06	1.44588	0.730824	3.91415	0.048	MISS_REVEL0_7	MAF_01	15
ENST00000455146	13	39655627	39791665	ENSG00000133103	NM_020751.3	3574	COG6	1974	chr13:39655627-39791665	0.000643501	3.79495	0.051	0.755591	0.382277	3.90676	0.048	MISS_REVEL0_5	MAF_01	55
ENST00000261978	14	74498183	74612378	ENSG00000119681	NM_000428.3	8460	LTBP2	5466	chr14:74498183-74612378	0.0012285	4.80674	0.028	-0.546839	0.276722	3.90509	0.048	MISS_REVEL0_7	MAF_01	105
ENST00000299847	15	30360566	30393849	ENSG00000166664	NM_139320.2	3411	CHRFAM7A	1239	chr15:30360566-30393849	0.0001872	3.7561	0.053	1.40022	0.708271	3.90837	0.048	HC_PTV	MAF_01	16
ENST00000319212	15	66293217	66333898	ENSG00000166938	NM_001143688.3	3780	DIS3L	3165	chr15:66293217-66333898	0.0001872	3.98091	0.046	1.40387	0.70869	3.9241	0.048	MISS_REVEL0_7	MAF_01	16
ENST00000352410	15	74890005	74902219	ENSG00000178802	NM_002435.3	5793	MPI	1272	chr15:74890005-74902219	0.0001755	4.72979	0.03	-1.44514	0.731568	3.9022	0.048	HC_PTV	MAF_01	15
ENST00000251166	16	4354542	4425705	ENSG00000262246	NM_024535.5	3472	CORO7	2778	chr16:4354542-4425705	0.000783901	3.43077	0.064	0.686295	0.346385	3.92559	0.048	HC_PTV	MAF_01	67
ENST00000331351	16	25691959	26137685	ENSG00000182601	NM_006040.3	3267	HS3ST4	1371	chr16:25691959-26137685	0.0001755	3.80296	0.051	-1.44959	0.731448	3.92754	0.048	MISS_REVEL0_7	MAF_01	15
ENST00000378364	16	88809339	88811937	ENSG00000198931	NM_000485.3	931	APRT	543	chr16:88809339-88811937	0.000608401	4.03919	0.044	0.775958	0.392946	3.89951	0.048	MISS_REVEL0_7	MAF_01	52
ENST00000360228	19	13206442	13633025	ENSG00000141837	NM_001127222.2	8647	CACNA1A	7521	chr19:13206442-13633025	0.0032643	3.73804	0.053	0.337107	0.170151	3.92525	0.048	MISS_REVEL0_5	MAF_01	279
ENST00000272520	2	119156243	119158751	ENSG00000144119	NM_182528.4	1905	C1QL2	864	chr2:119156243-119158751	0.000234	4.32429	0.038	-1.24974	0.63253	3.90371	0.048	MISS_REVEL0_5	MAF_01	20
ENST00000215838	22	30607003	30627271	ENSG00000185339	NM_000355.4	2192	TCN2	1284	chr22:30607003-30627271	0.000678601	3.61675	0.057	0.736923	0.372228	3.91946	0.048	HC_PTV	MAF_01	58
ENST00000444313	22	44172956	44219533	ENSG00000138964	NM_022141.7	3488	PARVG	996	chr22:44172956-44219533	0.0003627	3.96442	0.046	-1.0088	0.509107	3.92634	0.048	MISS_REVEL0_7	MAF_01	31
ENST00000322734	3	44578223	44599694	ENSG00000144792	NM_173658.4	5834	ZNF660	996	chr3:44578223-44599694	0.0003159	4.31949	0.038	-1.07544	0.544785	3.89691	0.048	MISS_REVEL0_5	MAF_01	27
ENST00000484952	3	52198086	52214327	ENSG00000023330	NM_000688.6	2375	ALAS1	1923	chr3:52198086-52214327	0.0010881	4.49304	0.034	-0.581163	0.293635	3.91723	0.048	MISS_REVEL0_7	MAF_01	93
ENST00000486715	3	158644527	158695581	ENSG00000168827	NM_024996.7	6478	GFM1	2256	chr3:158644527-158695581	0.000573301	2.75871	0.097	-0.801248	0.404317	3.92726	0.048	MISS_REVEL0_7	MAF_01	49
ENST00000471841	3	179347709	179394936	ENSG00000171109	NM_033540.3	5212	MFN1	2226	chr3:179347709-179394936	0.0016848	4.61037	0.032	0.466575	0.236143	3.90385	0.048	MISS_REVEL0_7	MAF_01	144
ENST00000358807	6	109444062	109465968	ENSG00000135596	NM_022765.4	3430	MICAL1	3204	chr6:109444062-109465968	0.000655201	4.30201	0.038	0.748433	0.378807	3.90364	0.048	MISS_REVEL0_7	MAF_01	56
ENST00000434824	7	122701668	122702922	ENSG00000235631	NM_198085.2	1255	RNF148	918	chr7:122701668-122702922	0.000351	3.45214	0.063	1.0223	0.517146	3.9078	0.048	MISS_REVEL0_5	MAF_01	30
ENST00000378993	X	28587446	29956718	ENSG00000169306	NM_014271.4	3615	IL1RAPL1	2091	chrX:28587446-29956718	0.0001872	3.07336	0.08	1.40178	0.708471	3.91483	0.048	MISS_REVEL0_5	MAF_01	16
ENST00000368474	1	154581695	154628013	ENSG00000160710	NM_001111.5	6610	ADAR	3681	chr1:154581695-154628013	0.0002691	2.49527	0.11	1.16103	0.589463	3.87951	0.049	MISS_REVEL0_7	MAF_01	23
ENST00000366872	1	223538007	223665723	ENSG00000203697	NM_001143962.2	2387	CAPN8	2112	chr1:223538007-223665723	0.0001989	3.78092	0.052	1.34816	0.685606	3.86663	0.049	HC_PTV	MAF_01	17
ENST00000302609	10	37949573	37976647	ENSG00000175395	NM_145011.4	4152	ZNF25	1371	chr10:37949573-37976647	0.000351	2.70172	0.1	-1.0199	0.517028	3.89122	0.049	MISS_REVEL0_5	MAF_01	30
ENST00000300747	11	4598672	4608231	ENSG00000167333	NM_018073.8	3324	TRIM68	1458	chr11:4598672-4608231	0.000526501	5.06201	0.024	0.83317	0.422348	3.89158	0.049	HC_PTV	MAF_01	45
ENST00000255082	11	67642555	67650730	ENSG00000132744	NM_080658.2	1371	ACY3	960	chr11:67642555-67650730	0.000772201	4.62122	0.032	-0.68554	0.348627	3.86671	0.049	MISS_REVEL0_5	MAF_01	66
ENST00000314742	15	100559369	100603230	ENSG00000140471	NM_001040616.3	4755	LINS1	2274	chr15:100559369-100603230	0.0002457	4.46015	0.035	1.21824	0.618409	3.88071	0.049	HC_PTV	MAF_01	21
ENST00000341657	17	4163821	4263995	ENSG00000185722	NM_001330063.2	7506	ANKFY1	3510	chr17:4163821-4263995	0.000561601	4.53745	0.033	-0.80639	0.408858	3.88997	0.049	MISS_REVEL0_5	MAF_01	48
ENST00000304222	17	15945130	15975746	ENSG00000170425	NM_000676.4	1522	ADORA2B	999	chr17:15945130-15975746	0.0003861	2.89064	0.089	0.969396	0.493063	3.86543	0.049	HC_PTV	MAF_01	33
ENST00000252699	19	38647649	38731589	ENSG00000130402	NM_004924.6	4990	ACTN4	2736	chr19:38647649-38731589	0.000713701	3.73122	0.053	0.715648	0.362874	3.88945	0.049	MISS_REVEL0_5	MAF_01	61
ENST00000295113	2	182833275	182866637	ENSG00000162998	NM_001463.4	2637	FRZB	978	chr2:182833275-182866637	0.0004914	3.83667	0.05	-0.859882	0.436672	3.87763	0.049	HC_PTV	MAF_01	42
ENST00000258415	2	218781749	218815293	ENSG00000135929	NM_000784.4	1895	CYP27A1	1596	chr2:218781749-218815293	0.001053	2.72538	0.099	-0.588254	0.298472	3.88438	0.049	MISS_REVEL0_7	MAF_01	90
ENST00000399135	21	36460621	36576569	ENSG00000159261	NM_001146079.2	1784	CLDN14	720	chr21:36460621-36576569	0.001287	3.60762	0.058	-0.532417	0.270712	3.86802	0.049	MISS_REVEL0_7	MAF_01	110
ENST00000248899	22	36860988	36878017	ENSG00000100365	NM_000631.5	1378	NCF4	1020	chr22:36860988-36878017	0.0002106	4.2046	0.04	-1.31686	0.668012	3.88606	0.049	MISS_REVEL0_5	MAF_01	18
ENST00000404922	3	13549125	13638422	ENSG00000163520	NM_001004019.2	4306	FBLN2	3696	chr3:13549125-13638422	0.0030186	5.30932	0.021	-0.348118	0.176659	3.88312	0.049	MISS_REVEL0_5	MAF_01	258
ENST00000377801	5	41306952	41510628	ENSG00000182836	NM_001005473.3	7706	PLCXD3	966	chr5:41306952-41510628	0.0001755	3.90245	0.048	1.43765	0.730991	3.86794	0.049	MISS_REVEL0_5	MAF_01	15
ENST00000379982	5	95713522	95824383	ENSG00000164292	NM_014899.4	5370	RHOBTB3	1836	chr5:95713522-95824383	0.0001755	4.23545	0.04	1.44144	0.731193	3.88621	0.049	HC_PTV	MAF_01	15
ENST00000261486	5	112142441	112419313	ENSG00000129595	NM_022140.5	4670	EPB41L4A	2061	chr5:112142441-112419313	0.000971101	3.19928	0.074	0.613393	0.311097	3.88763	0.049	HC_PTV	MAF_01	83
ENST00000561890	6	31010474	31035402	ENSG00000261272	NM_001395414.1	6019	MUC22	5322	chr6:31010474-31035402	0.0004212	4.62879	0.031	0.931592	0.472381	3.88926	0.049	HC_PTV	MAF_01	36
ENST00000375537	6	31879759	31897698	ENSG00000204371	NM_006709.5	3979	EHMT2	3633	chr6:31879759-31897698	0.000702001	4.76369	0.029	-0.721113	0.366039	3.88108	0.049	MISS_REVEL0_5	MAF_01	60
ENST00000369485	6	88609897	88963618	ENSG00000111880	NM_003800.5	4825	RNGTT	1794	chr6:88609897-88963618	0.0002808	3.08899	0.079	1.14095	0.578439	3.89064	0.049	MISS_REVEL0_5	MAF_01	24
ENST00000315758	7	76048051	76067508	ENSG00000146701	NM_005918.4	2170	MDH2	1017	chr7:76048051-76067508	0.0003393	4.43149	0.035	1.03672	0.526036	3.88412	0.049	HC_PTV	MAF_01	29
ENST00000357039	8	76980258	77001044	ENSG00000164751	NM_000318.3	4169	PEX2	918	chr8:76980258-77001044	0.000549901	3.39196	0.066	0.814177	0.413081	3.88479	0.049	MISS_REVEL0_5	MAF_01	47
ENST00000373020	X	100627108	100639991	ENSG00000000003	NM_003270.4	3768	TSPAN6	738	chrX:100627108-100639991	0.0001872	4.69711	0.03	-1.39485	0.709221	3.86805	0.049	MISS_REVEL0_5	MAF_01	16
ENST00000359426	10	69269984	69401884	ENSG00000156515	NM_000188.3	3602	HK1	2754	chr10:69269984-69401884	0.001521	4.67414	0.031	-0.488099	0.248643	3.85358	0.05	MISS_REVEL0_7	MAF_01	130
ENST00000369209	10	116671192	116850251	ENSG00000165868	NM_025015.3	5714	HSPA12A	2028	chr10:116671192-116850251	0.0001872	3.83387	0.05	1.3861	0.707941	3.83351	0.05	MISS_REVEL0_5	MAF_01	16
ENST00000335613	11	61258286	61295316	ENSG00000167992	NM_152718.2	3536	VWCE	2868	chr11:61258286-61295316	0.0001989	3.87207	0.049	-1.3466	0.686768	3.84464	0.05	HC_PTV	MAF_01	17
ENST00000682330	12	5531869	5946232	ENSG00000047617	NM_001364791.2	3683	ANO2	2997	chr12:5531869-5946232	0.0031356	4.60161	0.032	-0.339915	0.173409	3.84234	0.05	MISS_REVEL0_5	MAF_01	268
ENST00000267484	14	59595976	59870776	ENSG00000139970	NM_021136.3	3239	RTN1	2331	chr14:59595976-59870776	0.0001872	4.11651	0.042	-1.3884	0.708036	3.84518	0.05	MISS_REVEL0_5	MAF_01	16
ENST00000411539	15	90160604	90229679	ENSG00000185033	NM_198925.4	3780	SEMA4B	2514	chr15:90160604-90229679	0.0003978	3.47448	0.062	0.950265	0.485887	3.8249	0.05	MISS_REVEL0_5	MAF_01	34
ENST00000566228	16	11976734	12574287	ENSG00000048471	NM_032167.5	8173	SNX29	2442	chr16:11976734-12574287	0.0003393	4.16087	0.041	1.03099	0.525999	3.84182	0.05	HC_PTV	MAF_01	29
ENST00000352665	17	9576627	9643447	ENSG00000166596	NM_145054.5	2166	CFAP52	1863	chr17:9576627-9643447	0.000678601	3.4492	0.063	-0.727998	0.371984	3.83011	0.05	MISS_REVEL0_7	MAF_01	58
ENST00000415576	18	26133852	26193355	ENSG00000154611	NM_001025096.2	1794	PSMA8	753	chr18:26133852-26193355	0.0003393	3.70861	0.054	1.03065	0.526566	3.83106	0.05	HC_PTV	MAF_01	29
ENST00000256429	18	54151606	54224669	ENSG00000134046	NM_003927.5	5064	MBD2	1236	chr18:54151606-54224669	0.0002574	4.17664	0.041	1.1852	0.604376	3.84562	0.05	MISS_REVEL0_7	MAF_01	22
ENST00000306108	2	28849821	28870309	ENSG00000171103	NM_017910.4	1844	TRMT61B	1434	chr2:28849821-28870309	0.0002106	4.06638	0.044	-1.30495	0.666907	3.82874	0.05	MISS_REVEL0_5	MAF_01	18
ENST00000264380	2	208266255	208358746	ENSG00000115020	NM_015040.4	9908	PIKFYVE	6297	chr2:208266255-208358746	0.0003042	4.52285	0.033	1.08742	0.554771	3.84211	0.05	HC_PTV	MAF_01	26
ENST00000248437	2	219249710	219277902	ENSG00000127824	NM_006000.3	2049	TUBA4A	1347	chr2:219249710-219277902	0.0004212	3.77788	0.052	-0.924521	0.471519	3.84446	0.05	MISS_REVEL0_5	MAF_01	36
ENST00000336596	3	89107621	89482134	ENSG00000044524	NM_005233.6	5712	EPHA3	2952	chr3:89107621-89482134	0.0011934	3.44116	0.064	-0.548978	0.280434	3.83221	0.05	MISS_REVEL0_5	MAF_01	102
ENST00000503393	4	2793071	2841098	ENSG00000087266	NM_001122681.2	9006	SH3BP2	1686	chr4:2793071-2841098	0.000538201	2.40746	0.12	-0.819007	0.417625	3.84593	0.05	MISS_REVEL0_7	MAF_01	46
ENST00000344204	5	14143342	14532128	ENSG00000038382	NM_007118.4	11460	TRIO	9294	chr5:14143342-14532128	0.0003159	3.59114	0.058	-1.06821	0.545021	3.84139	0.05	MISS_REVEL0_7	MAF_01	27
ENST00000231656	5	150166778	150184558	ENSG00000113722	NM_001804.3	1775	CDX1	798	chr5:150166778-150184558	0.000713701	3.64513	0.056	-0.709591	0.362776	3.82594	0.05	MISS_REVEL0_5	MAF_01	61
ENST00000244527	6	25782915	25832052	ENSG00000124568	NM_005074.5	1819	SLC17A1	1404	chr6:25782915-25832052	0.0004797	3.13888	0.076	0.866251	0.442635	3.82998	0.05	HC_PTV	MAF_01	41
ENST00000371646	6	44246166	44253888	ENSG00000096384	NM_007355.4	2555	HSP90AB1	2175	chr6:44246166-44253888	0.0003393	3.9016	0.048	-1.03364	0.526264	3.85772	0.05	MISS_REVEL0_5	MAF_01	29
ENST00000441448	6	110982015	111028263	ENSG00000197498	NM_032194.3	3671	RPF2	921	chr6:110982015-111028263	0.0002574	3.61668	0.057	1.18227	0.604122	3.82989	0.05	MISS_REVEL0_5	MAF_01	22
ENST00000297508	7	1428465	1459470	ENSG00000164877	NM_182924.4	3096	MICALL2	2715	chr7:1428465-1459470	0.000690301	3.62478	0.057	-0.723406	0.368959	3.84423	0.05	MISS_REVEL0_5	MAF_01	59
ENST00000354475	7	135183839	135211555	ENSG00000105875	NM_014149.4	4580	WDR91	2244	chr7:135183839-135211555	0.0003159	3.78032	0.052	1.06891	0.545097	3.84533	0.05	MISS_REVEL0_7	MAF_01	27
ENST00000317173	8	10054292	10428891	ENSG00000175806	NM_012331.5	1512	MSRA	708	chr8:10054292-10428891	0.001404	4.98855	0.026	-0.508383	0.258831	3.85788	0.05	MISS_REVEL0_5	MAF_01	120
ENST00000674429	X	7147237	7804358	ENSG00000101846	NM_001320752.2	6622	STS	1737	chrX:7147237-7804358	0.0013806	3.34764	0.067	0.511465	0.261299	3.83139	0.05	MISS_REVEL0_5	MAF_01	118
ENST00000674429	X	7147237	7804358	ENSG00000101846	NM_001320752.2	6622	STS	1737	chrX:7147237-7804358	0.000819001	3.58872	0.058	0.66583	0.33903	3.85701	0.05	MISS_REVEL0_7	MAF_01	70
ENST00000640218	1	244840638	244864560	ENSG00000153187	NM_031844.3	6867	HNRNPU	2478	chr1:244840638-244864560	0.000468	2.95198	0.086	-0.871886	0.447156	3.8019	0.051	HC_PTV	MAF_01	40
ENST00000325239	10	48684873	48982956	ENSG00000128815	NM_001394531.1	10082	WDFY4	9555	chr10:48684873-48982956	0.0015561	3.27216	0.07	0.480353	0.24586	3.81721	0.051	MISS_REVEL0_5	MAF_01	133
ENST00000368592	10	132783179	132786147	ENSG00000148826	NM_177400.3	2768	NKX6-2	834	chr10:132783179-132786147	0.000936001	3.51317	0.061	-0.617901	0.316913	3.80151	0.051	MISS_REVEL0_5	MAF_01	80
ENST00000380615	13	30202630	30307551	ENSG00000102781	NM_032116.5	7618	KATNAL1	1473	chr13:30202630-30307551	0.000573301	4.00423	0.045	-0.79154	0.404968	3.82036	0.051	MISS_REVEL0_7	MAF_01	49
ENST00000337343	13	42040036	42256578	ENSG00000102780	NM_178009.5	17497	DGKH	3663	chr13:42040036-42256578	0.0031005	4.27688	0.039	0.340746	0.174677	3.80533	0.051	MISS_REVEL0_5	MAF_01	265
ENST00000647584	18	670318	712662	ENSG00000132199	NM_017512.7	5362	ENOSF1	1332	chr18:670318-712662	0.0001989	4.00071	0.045	-1.3448	0.687677	3.82424	0.051	MISS_REVEL0_7	MAF_01	17
ENST00000612078	19	15615218	15630639	ENSG00000186526	NM_007253.4	2908	CYP4F8	1563	chr19:15615218-15630639	0.0004329	3.55807	0.059	0.907692	0.465915	3.79545	0.051	MISS_REVEL0_5	MAF_01	37
ENST00000447313	19	37884823	37906677	ENSG00000171804	NM_001291088.2	8990	WDR87	8739	chr19:37884823-37906677	0.000549901	3.46822	0.063	-0.805532	0.413468	3.79562	0.051	MISS_REVEL0_5	MAF_01	47
ENST00000695909	19	50996007	51002711	ENSG00000129455	NM_007196.4	915	KLK8	783	chr19:50996007-51002711	0.0002223	3.73354	0.053	1.26882	0.649862	3.81205	0.051	MISS_REVEL0_5	MAF_01	19
ENST00000403897	2	31173056	31233858	ENSG00000214711	NM_001145122.2	3792	CAPN14	2055	chr2:31173056-31233858	0.0010179	4.57232	0.032	0.591028	0.303471	3.793	0.051	MISS_REVEL0_5	MAF_01	87
ENST00000697321	2	218034960	218090584	ENSG00000188282	NM_198483.4	2526	RUFY4	1716	chr2:218034960-218090584	0.0003276	2.60622	0.11	1.04154	0.534627	3.79535	0.051	HC_PTV	MAF_01	28
ENST00000371149	20	58459101	58515399	ENSG00000198768	NM_153360.3	3887	APCDD1L	1506	chr20:58459101-58515399	0.000994501	3.14264	0.076	0.599114	0.307564	3.79444	0.051	MISS_REVEL0_5	MAF_01	85
ENST00000462138	3	53224712	53256052	ENSG00000163931	NM_001064.4	2996	TKT	1872	chr3:53224712-53256052	0.000538201	3.76097	0.052	0.813706	0.417345	3.80142	0.051	MISS_REVEL0_7	MAF_01	46
ENST00000476379	3	180602858	180684942	ENSG00000284862	NM_181426.2	3848	CCDC39	2826	chr3:180602858-180684942	0.000585001	3.47468	0.062	-0.780492	0.400277	3.80202	0.051	MISS_REVEL0_5	MAF_01	50
ENST00000296604	5	36246913	36302114	ENSG00000164188	NM_145000.5	4625	RANBP3L	1398	chr5:36246913-36302114	0.0003276	4.23417	0.04	1.04406	0.535203	3.8055	0.051	HC_PTV	MAF_01	28
ENST00000325110	5	43287470	43313512	ENSG00000112972	NM_001098272.3	5350	HMGCS1	1563	chr5:43287470-43313512	0.000234	3.23453	0.072	-1.2332	0.633068	3.79459	0.051	MISS_REVEL0_7	MAF_01	20
ENST00000350881	5	79991311	80083287	ENSG00000113296	NM_003248.6	3222	THBS4	2886	chr5:79991311-80083287	0.000351	2.89536	0.089	1.00788	0.517071	3.79939	0.051	HC_PTV	MAF_01	30
ENST00000330503	5	177511577	177516961	ENSG00000183258	NM_016222.4	2099	DDX41	1869	chr5:177511577-177516961	0.000655201	5.4032	0.02	-0.738598	0.378578	3.80634	0.051	HC_PTV	MAF_01	56
ENST00000617569	6	26021649	26022050	ENSG00000278637	NM_003538.4	402	H4C1	312	chr6:26021649-26022050	0.0003744	2.60709	0.11	0.977754	0.501061	3.80783	0.051	HC_PTV	MAF_01	32
ENST00000323851	8	133237175	133302022	ENSG00000104419	NM_006096.4	3025	NDRG1	1185	chr8:133237175-133302022	0.0002106	3.87248	0.049	-1.30253	0.667331	3.80974	0.051	MISS_REVEL0_5	MAF_01	18
ENST00000297988	9	33383179	33402682	ENSG00000165269	NM_001170.3	3064	AQP7	1029	chr9:33383179-33402682	0.000608401	3.54728	0.06	0.768326	0.393001	3.82212	0.051	MISS_REVEL0_7	MAF_01	52
ENST00000382405	9	65668805	65734041	ENSG00000147996	NM_001330668.2	1662	CBWD5	1188	chr9:65668805-65734041	0.000982801	4.11783	0.042	0.602443	0.309293	3.79395	0.051	HC_PTV	MAF_01	84
ENST00000378486	1	2425980	2505532	ENSG00000149527	NM_014638.4	4870	PLCH2	4251	chr1:2425980-2505532	0.000748801	4.02982	0.045	-0.68741	0.353637	3.77847	0.052	HC_PTV	MAF_01	64
ENST00000335071	1	47416285	47418052	ENSG00000186790	NM_012186.3	1768	FOXE3	960	chr1:47416285-47418052	0.000655201	3.62603	0.057	-0.735868	0.37797	3.7904	0.052	MISS_REVEL0_5	MAF_01	56
ENST00000371279	1	54756898	54764523	ENSG00000162396	NM_152268.4	2356	PARS2	1428	chr1:54756898-54764523	0.000807301	4.69116	0.03	0.660672	0.340648	3.76149	0.052	MISS_REVEL0_7	MAF_01	69
ENST00000332180	12	105107324	105169130	ENSG00000136051	NM_015275.3	5791	WASHC4	3522	chr12:105107324-105169130	0.0004563	3.68538	0.055	-0.882778	0.453459	3.78989	0.052	HC_PTV	MAF_01	39
ENST00000598742	19	41860255	41872925	ENSG00000105372	NM_001022.4	2021	RPS19	438	chr19:41860255-41872925	0.000666901	2.69713	0.1	0.728946	0.37542	3.77012	0.052	MISS_REVEL0_5	MAF_01	57
ENST00000519937	2	85657314	85668741	ENSG00000168878	NM_000542.5	3550	SFTPB	1146	chr2:85657314-85668741	0.000561601	3.05854	0.08	-0.792934	0.408502	3.76778	0.052	HC_PTV	MAF_01	48
ENST00000371085	20	58839718	58911192	ENSG00000087460	NM_000516.7	1854	GNAS	1185	chr20:58839718-58911192	0.0002691	3.78328	0.052	-1.1479	0.590827	3.77477	0.052	MISS_REVEL0_5	MAF_01	23
ENST00000357985	21	41304212	41357727	ENSG00000183844	NM_058186.4	1317	FAM3B	708	chr21:41304212-41357727	0.0004563	3.50839	0.061	0.881323	0.454202	3.76507	0.052	HC_PTV	MAF_01	39
ENST00000333137	22	31064105	31104757	ENSG00000183963	NM_134269.3	3296	SMTN	2748	chr22:31064105-31104757	0.0015678	3.61693	0.057	-0.476488	0.245138	3.77817	0.052	MISS_REVEL0_5	MAF_01	134
ENST00000263253	22	41092592	41180077	ENSG00000100393	NM_001429.4	8779	EP300	7245	chr22:41092592-41180077	0.0024219	3.99802	0.046	0.383028	0.197418	3.76433	0.052	MISS_REVEL0_5	MAF_01	207
ENST00000265056	3	127598410	127622436	ENSG00000073111	NM_004526.4	3434	MCM2	2715	chr3:127598410-127622436	0.000819001	3.83146	0.05	0.658867	0.338358	3.79178	0.052	MISS_REVEL0_5	MAF_01	70
ENST00000399820	4	39182504	39285810	ENSG00000157796	NM_025132.4	4395	WDR19	4029	chr4:39182504-39285810	0.0025506	4.17297	0.041	-0.374122	0.192252	3.78689	0.052	MISS_REVEL0_5	MAF_01	218
ENST00000230582	6	27247701	27256624	ENSG00000112812	NM_005865.4	2887	PRSS16	1545	chr6:27247701-27256624	0.0002457	3.84615	0.05	1.20226	0.61868	3.77631	0.052	HC_PTV	MAF_01	21
ENST00000330432	6	154010496	154246867	ENSG00000112038	NM_000914.5	15143	OPRM1	1203	chr6:154010496-154246867	0.000702001	3.26276	0.071	-0.710626	0.36597	3.77043	0.052	MISS_REVEL0_7	MAF_01	60
ENST00000239690	8	109240919	109334121	ENSG00000120526	NM_032869.4	3919	NUDCD1	1752	chr8:109240919-109334121	0.0001989	3.59849	0.058	-1.33282	0.686797	3.76605	0.052	MISS_REVEL0_5	MAF_01	17
ENST00000371121	X	129446501	129523500	ENSG00000102038	NM_001282874.2	3989	SMARCA1	3213	chrX:129446501-129523500	0.001287	3.05394	0.081	-0.526651	0.270576	3.78849	0.052	MISS_REVEL0_7	MAF_01	110
ENST00000373894	1	27935000	27959157	ENSG00000130768	NM_014474.4	1866	SMPDL3B	1368	chr1:27935000-27959157	0.0014859	3.73799	0.053	-0.486566	0.251185	3.75229	0.053	MISS_REVEL0_7	MAF_01	127
ENST00000263702	1	29192657	29230942	ENSG00000116353	NM_016011.5	2515	MECR	1122	chr1:29192657-29230942	0.0002457	4.23014	0.04	1.19241	0.617003	3.73491	0.053	MISS_REVEL0_5	MAF_01	21
ENST00000372476	1	43300982	43323108	ENSG00000066056	NM_005424.5	3893	TIE1	3417	chr1:43300982-43323108	0.0030303	4.09618	0.043	0.340553	0.176217	3.73483	0.053	MISS_REVEL0_5	MAF_01	259
ENST00000367755	1	171090901	171117819	ENSG00000007933	NM_001002294.3	2059	FMO3	1599	chr1:171090901-171117819	0.0003393	3.10933	0.078	-1.0175	0.525073	3.7552	0.053	HC_PTV	MAF_01	29
ENST00000372979	10	73130155	73169055	ENSG00000122882	NM_007265.3	3006	ECD	1935	chr10:73130155-73169055	0.000643501	3.91273	0.048	-0.738296	0.381951	3.73634	0.053	MISS_REVEL0_5	MAF_01	55
ENST00000377574	11	64590641	64602353	ENSG00000197891	NM_144585.4	2792	SLC22A12	1662	chr11:64590641-64602353	0.000655201	3.83882	0.05	0.732376	0.378488	3.74424	0.053	MISS_REVEL0_7	MAF_01	56
ENST00000239830	12	389273	442642	ENSG00000120647	NM_032358.4	2300	CCDC77	1467	chr12:389273-442642	0.000620101	3.85605	0.05	0.751371	0.389022	3.73044	0.053	HC_PTV	MAF_01	53
ENST00000392977	12	100717526	101128641	ENSG00000151572	NM_001286615.2	4033	ANO4	2868	chr12:100717526-101128641	0.0002223	3.32175	0.068	-1.25491	0.649575	3.73219	0.053	HC_PTV	MAF_01	19
ENST00000267377	14	38207904	38213067	ENSG00000139874	NM_001049.3	4390	SSTR1	1176	chr14:38207904-38213067	0.0001989	3.85918	0.049	-1.328	0.686976	3.7369	0.053	MISS_REVEL0_5	MAF_01	17
ENST00000453996	16	88706483	88715396	ENSG00000174177	NM_001012759.3	1721	CTU2	1548	chr16:88706483-88715396	0.0001872	3.54227	0.06	-1.37066	0.708002	3.74792	0.053	MISS_REVEL0_5	MAF_01	16
ENST00000225275	17	58269855	58280935	ENSG00000005381	NM_000250.2	3216	MPO	2238	chr17:58269855-58280935	0.0023166	3.19003	0.074	0.390093	0.201691	3.74079	0.053	MISS_REVEL0_5	MAF_01	198
ENST00000285039	18	49822789	50195164	ENSG00000167306	NM_001080467.3	9583	MYO5B	5547	chr18:49822789-50195164	0.00616591	3.84177	0.05	0.240806	0.124257	3.75573	0.053	MISS_REVEL0_5	MAF_01	527
ENST00000246794	19	49580646	49591004	ENSG00000126460	NM_000951.3	1403	PRRG2	609	chr19:49580646-49591004	0.000889201	3.76939	0.052	-0.628636	0.325315	3.73414	0.053	MISS_REVEL0_5	MAF_01	76
ENST00000396477	19	51478539	51491301	ENSG00000213822	NA	1908	CEACAM18	1155	chr19:51478539-51491301	0.0003861	2.51158	0.11	0.955478	0.493415	3.74988	0.053	HC_PTV	MAF_01	33
ENST00000233242	2	21001429	21044073	ENSG00000084674	NM_000384.3	14121	APOB	13692	chr2:21001429-21044073	0.0011115	2.67095	0.1	0.561383	0.290512	3.73415	0.053	HC_PTV	MAF_01	95
ENST00000376709	20	25070885	25082141	ENSG00000100987	NM_014588.6	1941	VSX1	1098	chr20:25070885-25082141	0.0026559	3.25038	0.071	-0.364908	0.188581	3.74431	0.053	MISS_REVEL0_5	MAF_01	227
ENST00000370435	6	71288811	71309059	ENSG00000119900	NM_024576.5	8492	OGFRL1	1356	chr6:71288811-71309059	0.0002106	4.13445	0.042	1.28987	0.667835	3.73035	0.053	MISS_REVEL0_5	MAF_01	18
ENST00000265631	7	96120220	96322147	ENSG00000004864	NM_014251.3	3141	SLC25A13	2028	chr7:96120220-96322147	0.0002574	5.27028	0.022	1.16975	0.604208	3.7481	0.053	HC_PTV	MAF_01	22
ENST00000398805	9	112380080	112472405	ENSG00000119471	NM_032303.5	3174	HSDL2	1257	chr9:112380080-112472405	0.000783901	3.10359	0.078	-0.671359	0.346376	3.75677	0.053	MISS_REVEL0_5	MAF_01	67
ENST00000367021	1	209785617	209806175	ENSG00000117595	NM_006147.4	4478	IRF6	1404	chr1:209785617-209806175	0.000631801	2.78495	0.095	-0.741679	0.384938	3.71236	0.054	MISS_REVEL0_5	MAF_01	54
ENST00000433211	10	65912457	67763637	ENSG00000183230	NM_013266.4	10696	CTNNA3	2688	chr10:65912457-67763637	0.0004563	5.00282	0.025	-0.874367	0.453524	3.71695	0.054	HC_PTV	MAF_01	39
ENST00000392790	10	122832158	122846175	ENSG00000138161	NM_022034.6	1958	CUZD1	1824	chr10:122832158-122846175	0.0004095	3.54805	0.06	-0.923085	0.478792	3.71698	0.054	MISS_REVEL0_5	MAF_01	35
ENST00000278856	11	62832342	62841809	ENSG00000133316	NM_001369450.1	1219	WDR74	1158	chr11:62832342-62841809	0.000549901	2.82036	0.093	-0.796933	0.413135	3.721	0.054	HC_PTV	MAF_01	47
ENST00000310325	11	66563464	66568879	ENSG00000174080	NM_003793.4	2044	CTSF	1455	chr11:66563464-66568879	0.0011934	4.00179	0.045	0.54107	0.28074	3.71448	0.054	MISS_REVEL0_5	MAF_01	102
ENST00000288532	12	120503279	120534434	ENSG00000110871	NM_032314.4	1506	COQ5	984	chr12:120503279-120534434	0.00117	5.00526	0.025	0.546235	0.283484	3.71279	0.054	MISS_REVEL0_5	MAF_01	100
ENST00000379747	13	37562583	37598844	ENSG00000133110	NM_006475.3	3301	POSTN	2511	chr13:37562583-37598844	0.0010296	3.88711	0.049	0.583422	0.302443	3.72115	0.054	MISS_REVEL0_7	MAF_01	88
ENST00000361487	14	36657568	36679362	ENSG00000198807	NM_001372076.1	4166	PAX9	1026	chr14:36657568-36679362	0.0002925	4.66248	0.031	1.09122	0.566506	3.71038	0.054	MISS_REVEL0_7	MAF_01	25
ENST00000342702	14	102139503	102224847	ENSG00000140153	NM_144574.4	2384	WDR20	1710	chr14:102139503-102224847	0.0003861	3.18085	0.075	0.950011	0.493156	3.71097	0.054	MISS_REVEL0_5	MAF_01	33
ENST00000388866	15	68930525	69062762	ENSG00000255346	NM_024505.4	8405	NOX5	2298	chr15:68930525-69062762	0.0012636	4.45932	0.035	-0.525433	0.273026	3.70362	0.054	MISS_REVEL0_7	MAF_01	108
ENST00000249842	15	74173710	74176872	ENSG00000129009	NM_005545.4	2331	ISLR	1287	chr15:74173710-74176872	0.0003042	3.75239	0.053	1.07163	0.555685	3.71902	0.054	MISS_REVEL0_7	MAF_01	26
ENST00000322122	16	31214091	31231537	ENSG00000177238	NM_001008274.4	8402	TRIM72	1434	chr16:31214091-31231537	0.0003159	4.80056	0.028	-1.04827	0.5451	3.69826	0.054	HC_PTV	MAF_01	27
ENST00000355906	16	72054505	72061055	ENSG00000257017	NM_005143.5	1534	HP	1221	chr16:72054505-72061055	0.000351	4.08137	0.043	-0.996488	0.517141	3.71301	0.054	MISS_REVEL0_7	MAF_01	30
ENST00000320031	17	50055968	50090481	ENSG00000005884	NM_002204.4	4889	ITGA3	3156	chr17:50055968-50090481	0.0001989	3.657	0.056	-1.32461	0.686904	3.71861	0.054	MISS_REVEL0_7	MAF_01	17
ENST00000574538	18	2537525	2571509	ENSG00000101574	NM_022840.5	3684	METTL4	1419	chr18:2537525-2571509	0.0002457	4.09807	0.043	-1.19416	0.618939	3.72244	0.054	MISS_REVEL0_7	MAF_01	21
ENST00000263904	2	152116801	152175763	ENSG00000115145	NM_005843.6	5472	STAM2	1578	chr2:152116801-152175763	0.0002106	2.54827	0.11	-1.28261	0.666805	3.6999	0.054	MISS_REVEL0_5	MAF_01	18
ENST00000355209	22	41525799	41544606	ENSG00000100413	NM_001018050.4	4468	POLR3H	615	chr22:41525799-41544606	0.000596701	3.90665	0.048	0.763945	0.396999	3.70293	0.054	MISS_REVEL0_5	MAF_01	51
ENST00000231721	3	52433035	52445103	ENSG00000010319	NM_020163.3	4993	SEMA3G	2349	chr3:52433035-52445103	0.000620101	4.2353	0.04	0.749959	0.38878	3.72108	0.054	MISS_REVEL0_5	MAF_01	53
ENST00000296318	3	57089982	57170306	ENSG00000144730	NM_017563.5	8698	IL17RD	2220	chr3:57089982-57170306	0.0002691	4.31917	0.038	1.13602	0.59002	3.70716	0.054	MISS_REVEL0_5	MAF_01	23
ENST00000303127	5	177315805	177351840	ENSG00000169223	NM_006816.3	1611	LMAN2	1071	chr5:177315805-177351840	0.000772201	3.73492	0.053	-0.671588	0.348782	3.70764	0.054	MISS_REVEL0_5	MAF_01	66
ENST00000244573	6	26017032	26017787	ENSG00000124610	NM_005325.4	756	H1-1	648	chr6:26017032-26017787	0.0002925	3.09531	0.079	1.09001	0.566754	3.69888	0.054	MISS_REVEL0_7	MAF_01	25
ENST00000330236	6	28141883	28159460	ENSG00000198315	NM_006298.4	7419	ZKSCAN8	1737	chr6:28141883-28159460	0.0001872	3.69387	0.055	-1.36407	0.708634	3.70535	0.054	MISS_REVEL0_5	MAF_01	16
ENST00000229771	6	35497874	35512896	ENSG00000112041	NM_003322.6	2120	TULP1	1629	chr6:35497874-35512896	0.0012753	3.03152	0.082	0.522615	0.271728	3.69909	0.054	MISS_REVEL0_7	MAF_01	109
ENST00000275525	7	45888360	45893660	ENSG00000146678	NM_000596.4	1514	IGFBP1	780	chr7:45888360-45893660	0.000795601	2.65777	0.1	0.661365	0.343647	3.70388	0.054	MISS_REVEL0_5	MAF_01	68
ENST00000396124	8	94895533	95116455	ENSG00000156170	NM_152416.4	1795	NDUFAF6	1002	chr8:94895533-95116455	0.000538201	3.79014	0.052	0.804156	0.417636	3.70752	0.054	MISS_REVEL0_7	MAF_01	46
ENST00000270708	1	3630767	3652761	ENSG00000116213	NM_017818.4	1692	WRAP73	1383	chr1:3630767-3652761	0.0002223	4.05262	0.044	1.24231	0.648612	3.6685	0.055	HC_PTV	MAF_01	19
ENST00000369962	1	108970214	109042113	ENSG00000085433	NM_001142551.2	4226	WDR47	2760	chr1:108970214-109042113	0.0001989	3.98207	0.046	-1.31553	0.685629	3.68146	0.055	MISS_REVEL0_7	MAF_01	17
ENST00000367881	1	165724293	165827755	ENSG00000143183	NM_019026.6	1912	TMCO1	567	chr1:165724293-165827755	0.000573301	3.56566	0.059	-0.776408	0.404062	3.69218	0.055	HC_PTV	MAF_01	49
ENST00000682931	1	168079542	168137667	ENSG00000143147	NM_001375883.1	7815	GPR161	1590	chr1:168079542-168137667	0.0001872	3.7596	0.053	1.35553	0.706675	3.67941	0.055	MISS_REVEL0_7	MAF_01	16
ENST00000328957	12	132196372	132329589	ENSG00000182870	NM_001122636.2	2933	GALNT9	1812	chr12:132196372-132329589	0.0003744	4.57711	0.032	-0.959898	0.500488	3.67843	0.055	MISS_REVEL0_7	MAF_01	32
ENST00000261652	17	16929816	16972118	ENSG00000240505	NM_012452.3	1391	TNFRSF13B	882	chr17:16929816-16972118	0.0028782	3.72424	0.054	0.347258	0.181067	3.67811	0.055	MISS_REVEL0_5	MAF_01	246
ENST00000239151	17	48591257	48593779	ENSG00000120075	NM_002147.4	1859	HOXB5	810	chr17:48591257-48593779	0.000877501	4.9939	0.025	-0.628056	0.327199	3.68445	0.055	MISS_REVEL0_5	MAF_01	75
ENST00000392825	2	153871922	154453979	ENSG00000144278	NM_052917.4	5657	GALNT13	1671	chr2:153871922-154453979	0.0002574	3.5828	0.058	-1.15869	0.602998	3.69234	0.055	MISS_REVEL0_7	MAF_01	22
ENST00000233840	2	233032672	233035057	ENSG00000115488	NM_005383.2	1143	NEU2	1143	chr2:233032672-233035057	0.000795601	3.67834	0.055	0.659156	0.343173	3.68935	0.055	MISS_REVEL0_7	MAF_01	68
ENST00000343063	2	238100340	238133287	ENSG00000144488	NM_194312.4	4653	ESPNL	3018	chr2:238100340-238133287	0.0002457	3.43019	0.064	-1.186	0.617294	3.69135	0.055	MISS_REVEL0_7	MAF_01	21
ENST00000264042	2	241356285	241494841	ENSG00000006607	NM_014808.4	4009	FARP2	3165	chr2:241356285-241494841	0.002106	3.37745	0.066	-0.40613	0.211268	3.6954	0.055	MISS_REVEL0_5	MAF_01	180
ENST00000646241	20	45890144	45898949	ENSG00000064601	NM_000308.4	1858	CTSA	1443	chr20:45890144-45898949	0.000842401	3.59941	0.058	0.642139	0.334159	3.69276	0.055	MISS_REVEL0_7	MAF_01	72
ENST00000361682	22	19941371	19969975	ENSG00000093010	NM_000754.4	2272	COMT	816	chr22:19941371-19969975	0.0011349	3.99953	0.046	0.553732	0.288074	3.69479	0.055	MISS_REVEL0_5	MAF_01	97
ENST00000449082	3	38696802	38816286	ENSG00000185313	NM_006514.4	6626	SCN10A	5871	chr3:38696802-38816286	0.0108927	3.43155	0.064	0.179634	0.0937635	3.67035	0.055	MISS_REVEL0_5	MAF_01	931
ENST00000474889	3	61561569	62297609	ENSG00000144724	NM_002841.4	9357	PTPRG	4338	chr3:61561569-62297609	0.0001755	4.9736	0.026	1.40438	0.730614	3.69481	0.055	HC_PTV	MAF_01	15
ENST00000382753	4	4235542	4248223	ENSG00000132406	NM_001297551.2	1243	TMEM128	498	chr4:4235542-4248223	0.0003042	3.07441	0.08	-1.0654	0.555255	3.68161	0.055	HC_PTV	MAF_01	26
ENST00000296805	5	74721206	74767147	ENSG00000164347	NM_032380.5	2993	GFM2	2340	chr5:74721206-74767147	0.000748801	3.21841	0.073	0.679815	0.354119	3.68538	0.055	MISS_REVEL0_7	MAF_01	64
ENST00000375234	9	96639577	96655317	ENSG00000158122	NM_153698.2	2899	PRXL2C	681	chr9:96639577-96655317	0.000819001	2.93404	0.087	-0.650998	0.339016	3.6874	0.055	MISS_REVEL0_7	MAF_01	70
ENST00000264126	1	108875350	108934545	ENSG00000121957	NM_013296.5	7152	GPSM2	2055	chr1:108875350-108934545	0.000737101	2.34268	0.13	-0.680996	0.356387	3.65127	0.056	MISS_REVEL0_7	MAF_01	63
ENST00000370476	10	99702558	99756134	ENSG00000119929	NM_015960.3	1332	CUTC	822	chr10:99702558-99756134	0.000503101	3.56455	0.059	0.825878	0.431948	3.65569	0.056	HC_PTV	MAF_01	43
ENST00000368592	10	132783179	132786147	ENSG00000148826	NM_177400.3	2768	NKX6-2	834	chr10:132783179-132786147	0.000351	2.61425	0.11	-0.98845	0.517319	3.65084	0.056	MISS_REVEL0_7	MAF_01	30
ENST00000646038	11	8612037	8682694	ENSG00000166436	NM_001388022.1	10695	TRIM66	4179	chr11:8612037-8682694	0.000561601	4.22741	0.04	0.78257	0.408723	3.66597	0.056	HC_PTV	MAF_01	48
ENST00000261609	15	28111040	28322179	ENSG00000128731	NM_004667.6	15364	HERC2	14505	chr15:28111040-28322179	0.0013572	3.7045	0.054	0.504272	0.26346	3.66353	0.056	MISS_REVEL0_7	MAF_01	116
ENST00000330889	17	30906344	30959322	ENSG00000184060	NM_018404.3	2669	ADAP2	1146	chr17:30906344-30959322	0.0004914	4.39949	0.036	0.834481	0.437141	3.6441	0.056	MISS_REVEL0_5	MAF_01	42
ENST00000315392	17	39063313	39154394	ENSG00000161381	NM_020405.5	6230	PLXDC1	1503	chr17:39063313-39154394	0.0001755	3.79305	0.051	-1.39453	0.731104	3.63829	0.056	MISS_REVEL0_7	MAF_01	15
ENST00000251646	17	41363498	41369813	ENSG00000131738	NM_002279.5	1616	KRT33B	1215	chr17:41363498-41369813	0.0003276	3.71485	0.054	1.02363	0.535318	3.65649	0.056	HC_PTV	MAF_01	28
ENST00000558555	19	47403124	47419527	ENSG00000105419	NM_001301059.2	2021	MEIS3	1128	chr19:47403124-47419527	0.0010647	3.18062	0.075	0.568042	0.297197	3.65319	0.056	MISS_REVEL0_5	MAF_01	91
ENST00000322344	19	49859882	49878351	ENSG00000039650	NM_007254.4	1731	PNKP	1566	chr19:49859882-49878351	0.0010998	2.82081	0.093	0.559148	0.292521	3.65376	0.056	HC_PTV	MAF_01	94
ENST00000288670	2	152335174	152649826	ENSG00000157827	NM_052905.4	5630	FMNL2	3279	chr2:152335174-152649826	0.0015444	3.79544	0.051	-0.471664	0.246478	3.66193	0.056	MISS_REVEL0_7	MAF_01	132
ENST00000263268	2	215942584	216034096	ENSG00000118242	NM_018000.3	3148	MREG	645	chr2:215942584-216034096	0.0001755	3.87558	0.049	1.39784	0.73023	3.66433	0.056	MISS_REVEL0_5	MAF_01	15
ENST00000640888	4	39459004	39485109	ENSG00000121897	NM_006859.4	3572	LIAS	1119	chr4:39459004-39485109	0.000596701	2.83789	0.092	0.757251	0.396662	3.64451	0.056	MISS_REVEL0_7	MAF_01	51
ENST00000284268	5	14704800	14871778	ENSG00000154122	NM_054027.6	8207	ANKH	1479	chr5:14704800-14871778	0.0003744	3.58631	0.058	0.958169	0.500577	3.66389	0.056	MISS_REVEL0_7	MAF_01	32
ENST00000253812	5	141343829	141512975	ENSG00000254245	NM_018916.4	4806	PCDHGA3	2799	chr5:141343829-141512975	0.000678601	2.68574	0.1	0.71058	0.372207	3.64466	0.056	HC_PTV	MAF_01	58
ENST00000314673	6	85504776	85594156	ENSG00000135317	NM_153816.6	3452	SNX14	2841	chr6:85504776-85594156	0.0003276	4.17666	0.041	-1.02536	0.535578	3.66526	0.056	HC_PTV	MAF_01	28
ENST00000421351	6	138088505	138107419	ENSG00000112378	NM_022121.5	4198	PERP	582	chr6:138088505-138107419	0.0002808	3.52275	0.061	1.10747	0.578402	3.66613	0.056	MISS_REVEL0_5	MAF_01	24
ENST00000354829	7	99828013	99866093	ENSG00000021461	NM_057095.3	1707	CYP3A43	1512	chr7:99828013-99866093	0.000631801	3.77443	0.052	-0.737899	0.385674	3.66061	0.056	HC_PTV	MAF_01	54
ENST00000265713	8	41929479	42051994	ENSG00000083168	NM_006766.5	9153	KAT6A	6015	chr8:41929479-42051994	0.0002691	3.74664	0.053	1.12609	0.59044	3.63744	0.056	MISS_REVEL0_7	MAF_01	23
ENST00000276616	8	86047109	86088621	ENSG00000147613	NM_033126.3	2557	PSKH2	1158	chr8:86047109-86088621	0.000865801	4.77345	0.029	0.628725	0.329342	3.64441	0.056	MISS_REVEL0_5	MAF_01	74
ENST00000338639	1	7954291	7985505	ENSG00000116288	NM_007262.5	1127	PARK7	570	chr1:7954291-7985505	0.0002223	3.50872	0.061	-1.23651	0.648529	3.63525	0.057	MISS_REVEL0_7	MAF_01	19
ENST00000369111	1	150257251	150265078	ENSG00000118298	NM_012113.3	1788	CA14	1014	chr1:150257251-150265078	0.000725401	3.10096	0.078	0.684192	0.359275	3.62661	0.057	HC_PTV	MAF_01	62
ENST00000264555	11	576470	612222	ENSG00000070047	NM_001286581.2	5539	PHRF1	4950	chr11:576470-612222	0.0002106	3.44094	0.064	-1.27019	0.667434	3.62176	0.057	MISS_REVEL0_7	MAF_01	18
ENST00000432196	15	65076746	65079948	ENSG00000234438	NM_001101362.3	3203	KBTBD13	1377	chr15:65076746-65079948	0.0004797	3.23151	0.072	0.842775	0.442705	3.62405	0.057	MISS_REVEL0_5	MAF_01	41
ENST00000604641	17	35744511	35753239	ENSG00000270765	NM_139285.4	3375	GAS2L2	2643	chr17:35744511-35753239	0.0003393	3.15754	0.076	1.00229	0.525975	3.63127	0.057	HC_PTV	MAF_01	29
ENST00000300784	17	82735615	82751196	ENSG00000167363	NM_022158.4	1393	FN3K	930	chr17:82735615-82751196	0.001638	4.64039	0.031	0.456661	0.239674	3.63032	0.057	MISS_REVEL0_5	MAF_01	140
ENST00000315576	19	14732392	14778560	ENSG00000127507	NM_013447.4	6791	ADGRE2	2472	chr19:14732392-14778560	0.0021411	2.9964	0.083	0.39914	0.20992	3.6153	0.057	HC_PTV	MAF_01	183
ENST00000215071	19	38374563	38383850	ENSG00000099341	NM_002812.5	1518	PSMD8	1053	chr19:38374563-38383850	0.0001755	4.82397	0.028	-1.39479	0.731394	3.63674	0.057	HC_PTV	MAF_01	15
ENST00000349077	2	3594832	3644644	ENSG00000118004	NM_024027.5	1425	COLEC11	816	chr2:3594832-3644644	0.0003042	3.41681	0.065	-1.05501	0.554962	3.614	0.057	MISS_REVEL0_5	MAF_01	26
ENST00000254663	2	238060924	238099413	ENSG00000132330	NM_016510.7	2450	SCLY	1338	chr2:238060924-238099413	0.0013572	2.9637	0.085	0.500889	0.262942	3.62878	0.057	MISS_REVEL0_5	MAF_01	116
ENST00000254508	3	13316235	13420322	ENSG00000132182	NM_024923.4	7206	NUP210	5664	chr3:13316235-13420322	0.000748801	5.36216	0.021	0.673581	0.353824	3.62414	0.057	HC_PTV	MAF_01	64
ENST00000422318	3	52524385	52535054	ENSG00000168268	NM_001134231.2	1877	NT5DC2	1674	chr3:52524385-52535054	0.0001872	4.34394	0.037	-1.34575	0.707314	3.61999	0.057	HC_PTV	MAF_01	16
ENST00000393716	3	119780484	119818487	ENSG00000144852	NM_003889.4	2802	NR1I2	1305	chr3:119780484-119818487	0.000795601	3.53473	0.06	0.654658	0.343276	3.637	0.057	MISS_REVEL0_7	MAF_01	68
ENST00000261368	5	122311354	122464219	ENSG00000064692	NM_005460.4	3577	SNCAIP	2760	chr5:122311354-122464219	0.0002808	2.50731	0.11	-1.09987	0.578059	3.62026	0.057	MISS_REVEL0_5	MAF_01	24
ENST00000341119	7	87833568	87876360	ENSG00000075303	NM_018843.4	4056	SLC25A40	1017	chr7:87833568-87876360	0.000234	2.85771	0.091	-1.20313	0.633387	3.60817	0.057	HC_PTV	MAF_01	20
ENST00000341049	7	116524994	116561179	ENSG00000105974	NM_001753.5	2456	CAV1	537	chr7:116524994-116561179	0.000631801	3.45659	0.063	0.733941	0.38564	3.62208	0.057	MISS_REVEL0_5	MAF_01	54
ENST00000003084	7	117287120	117715971	ENSG00000001626	NM_000492.4	6070	CFTR	4443	chr7:117287120-117715971	0.0165555	3.54372	0.06	0.14597	0.0765706	3.63417	0.057	MISS_REVEL0_5	MAF_01	1415
ENST00000339582	7	126438598	127253093	ENSG00000179603	NM_000845.3	3704	GRM8	2727	chr7:126438598-127253093	0.0001989	3.75002	0.053	1.30987	0.687052	3.63476	0.057	HC_PTV	MAF_01	17
ENST00000297313	8	53851795	53959303	ENSG00000147509	NM_170587.4	2117	RGS20	1167	chr8:53851795-53959303	0.000643501	2.1868	0.14	-0.728096	0.381942	3.63398	0.057	HC_PTV	MAF_01	55
ENST00000374272	1	26051301	26068436	ENSG00000158022	NM_032588.4	1770	TRIM63	1062	chr1:26051301-26068436	0.0003627	2.66111	0.1	0.961708	0.507949	3.58465	0.058	MISS_REVEL0_7	MAF_01	31
ENST00000367229	1	203212827	203273641	ENSG00000133063	NM_003465.3	2248	CHIT1	1401	chr1:203212827-203273641	0.0002574	4.18279	0.041	-1.14212	0.602738	3.59061	0.058	HC_PTV	MAF_01	22
ENST00000672957	10	72096032	72217134	ENSG00000138303	NM_001198800.3	2479	ASCC1	1074	chr10:72096032-72217134	0.0004797	3.60782	0.058	0.837029	0.442284	3.58161	0.058	MISS_REVEL0_5	MAF_01	41
ENST00000254605	11	6595072	6603616	ENSG00000132275	NM_015324.4	6559	RRP8	1371	chr11:6595072-6603616	0.0003159	3.39065	0.066	1.03227	0.544898	3.58889	0.058	MISS_REVEL0_5	MAF_01	27
ENST00000311027	11	47269161	47330031	ENSG00000110514	NA	5990	MADD	4944	chr11:47269161-47330031	0.000643501	2.706	0.1	-0.723961	0.381929	3.59307	0.058	MISS_REVEL0_5	MAF_01	55
ENST00000539798	11	75422394	75433203	ENSG00000149243	NM_001039548.3	2100	KLHL35	1752	chr11:75422394-75433203	0.000982801	3.22792	0.072	0.586162	0.30915	3.59499	0.058	MISS_REVEL0_7	MAF_01	84
ENST00000228850	12	4615508	4649051	ENSG00000111254	NM_001278309.2	3334	AKAP3	2562	chr12:4615508-4649051	0.0004329	4.55096	0.033	-0.88373	0.465643	3.60192	0.058	HC_PTV	MAF_01	37
ENST00000400324	13	59665583	60163928	ENSG00000139734	NM_001042517.2	4745	DIAPH3	3582	chr13:59665583-60163928	0.000807301	2.6481	0.1	0.646358	0.341361	3.58524	0.058	MISS_REVEL0_7	MAF_01	69
ENST00000261721	15	83016423	83067252	ENSG00000064726	NM_025238.4	3194	BTBD1	1449	chr15:83016423-83067252	0.0004212	2.99179	0.084	0.895374	0.472351	3.59317	0.058	MISS_REVEL0_7	MAF_01	36
ENST00000427482	15	83447228	83618743	ENSG00000140600	NM_003027.5	1693	SH3GL3	1044	chr15:83447228-83618743	0.0002808	3.81386	0.051	-1.09827	0.57832	3.60644	0.058	HC_PTV	MAF_01	24
ENST00000322957	17	76136333	76141245	ENSG00000129654	NM_001454.4	2587	FOXJ1	1266	chr17:76136333-76141245	0.0002691	3.29453	0.07	1.12057	0.590708	3.59859	0.058	MISS_REVEL0_7	MAF_01	23
ENST00000355415	19	3538261	3574290	ENSG00000161091	NM_174983.5	2137	MFSD12	1443	chr19:3538261-3574290	0.0010296	3.83464	0.05	-0.573559	0.302294	3.59995	0.058	HC_PTV	MAF_01	88
ENST00000404085	19	17281645	17287646	ENSG00000160117	NM_152363.6	2962	ANKLE1	1848	chr19:17281645-17287646	0.0003393	4.33631	0.037	0.995766	0.526263	3.58022	0.058	HC_PTV	MAF_01	29
ENST00000469800	2	85418714	85437029	ENSG00000152292	NM_001394463.1	2222	SH2D6	1008	chr2:85418714-85437029	0.0002457	3.98704	0.046	1.17062	0.617286	3.59633	0.058	MISS_REVEL0_7	MAF_01	21
ENST00000295759	2	219236598	219245478	ENSG00000163521	NM_001286423.2	2725	GLB1L	1965	chr2:219236598-219245478	0.0024336	3.64539	0.056	0.37216	0.196612	3.58295	0.058	MISS_REVEL0_5	MAF_01	208
ENST00000396625	2	227002714	227164453	ENSG00000081052	NM_000092.5	9984	COL4A4	5073	chr2:227002714-227164453	0.0020007	4.11723	0.042	0.410161	0.216687	3.58297	0.058	MISS_REVEL0_7	MAF_01	171
ENST00000380293	20	3082556	3084724	ENSG00000101200	NM_000490.5	619	AVP	495	chr20:3082556-3084724	0.0003159	3.18625	0.074	1.03331	0.545589	3.58697	0.058	MISS_REVEL0_5	MAF_01	27
ENST00000407690	22	26491225	26512505	ENSG00000100109	NM_012143.4	3539	TFIP11	2514	chr22:26491225-26512505	0.0004329	2.50211	0.11	0.882196	0.465936	3.5849	0.058	MISS_REVEL0_5	MAF_01	37
ENST00000693202	3	11272309	11557665	ENSG00000197548	NM_001349232.2	5333	ATG7	2112	chr3:11272309-11557665	0.000760501	3.80863	0.051	0.665401	0.351109	3.59157	0.058	MISS_REVEL0_5	MAF_01	65
ENST00000295757	3	13479724	13506424	ENSG00000163517	NM_024827.4	2819	HDAC11	1044	chr3:13479724-13506424	0.000514801	3.17987	0.075	-0.810154	0.426701	3.60486	0.058	MISS_REVEL0_5	MAF_01	44
ENST00000292303	3	46370946	46376206	ENSG00000160791	NM_001394783.1	3358	CCR5	1059	chr3:46370946-46376206	0.0002457	3.51964	0.061	-1.17235	0.61749	3.60461	0.058	MISS_REVEL0_5	MAF_01	21
ENST00000382936	4	1715952	1721358	ENSG00000168936	NM_001127266.2	2803	TMEM129	1089	chr4:1715952-1721358	0.000713701	3.93651	0.047	0.688603	0.362691	3.60466	0.058	MISS_REVEL0_5	MAF_01	61
ENST00000231484	5	141943581	141969741	ENSG00000113555	NM_016580.4	5706	PCDH12	3555	chr5:141943581-141969741	0.0014859	4.02825	0.045	0.477139	0.251586	3.59681	0.058	MISS_REVEL0_5	MAF_01	127
ENST00000369162	6	100508194	100881372	ENSG00000112249	NM_006828.4	8111	ASCC3	6609	chr6:100508194-100881372	0.0017316	2.90491	0.088	0.442929	0.23334	3.6032	0.058	MISS_REVEL0_5	MAF_01	148
ENST00000341119	7	87833568	87876360	ENSG00000075303	NM_018843.4	4056	SLC25A40	1017	chr7:87833568-87876360	0.000643501	3.89423	0.048	0.72462	0.38211	3.59621	0.058	MISS_REVEL0_5	MAF_01	55
ENST00000297770	8	67422038	67746378	ENSG00000165078	NM_020361.5	2011	CPA6	1314	chr8:67422038-67746378	0.0003276	4.6993	0.03	1.01299	0.535141	3.58321	0.058	MISS_REVEL0_7	MAF_01	28
ENST00000375326	9	94603133	94640249	ENSG00000165140	NM_000507.4	1473	FBP1	1017	chr9:94603133-94640249	0.000468	3.52749	0.06	-0.8505	0.448135	3.6019	0.058	MISS_REVEL0_7	MAF_01	40
ENST00000396992	X	47623172	47630305	ENSG00000126759	NM_001145252.3	2489	CFP	1410	chrX:47623172-47630305	0.0002457	3.64965	0.056	-1.17104	0.618525	3.58448	0.058	MISS_REVEL0_5	MAF_01	21
ENST00000368373	1	155234452	155244699	ENSG00000177628	NM_000157.4	2291	GBA	1611	chr1:155234452-155244699	0.0003978	2.8733	0.09	-0.914541	0.484961	3.55626	0.059	HC_PTV	MAF_01	34
ENST00000356708	10	7788147	7807815	ENSG00000165629	NM_001001973.3	1101	ATP5F1C	897	chr10:7788147-7807815	0.0002574	2.94424	0.086	1.13911	0.60398	3.55702	0.059	MISS_REVEL0_7	MAF_01	22
ENST00000373290	10	69451465	69507666	ENSG00000099282	NM_012339.5	1703	TSPAN15	885	chr10:69451465-69507666	0.000725401	3.00303	0.083	0.679294	0.359804	3.56438	0.059	MISS_REVEL0_7	MAF_01	62
ENST00000394890	10	73007217	73096974	ENSG00000122884	NM_001017962.3	2743	P4HA1	1605	chr10:73007217-73096974	0.00117	3.97472	0.046	0.534507	0.283558	3.55322	0.059	MISS_REVEL0_5	MAF_01	100
ENST00000359263	10	93306429	93482334	ENSG00000138119	NM_013451.4	6860	MYOF	6186	chr10:93306429-93482334	0.0013806	3.16661	0.075	-0.492344	0.260989	3.55871	0.059	HC_PTV	MAF_01	118
ENST00000220058	15	65001512	65029639	ENSG00000103707	NM_139242.4	2746	MTFMT	1170	chr15:65001512-65029639	0.0010998	2.72349	0.099	-0.552025	0.292523	3.56121	0.059	MISS_REVEL0_7	MAF_01	94
ENST00000348931	17	39868202	39877896	ENSG00000186075	NM_199321.3	2257	ZPBP2	1017	chr17:39868202-39877896	0.0004212	3.55244	0.059	-0.890376	0.47214	3.55635	0.059	MISS_REVEL0_5	MAF_01	36
ENST00000451802	19	37554782	37594792	ENSG00000180479	NM_016536.5	2289	ZNF571	1830	chr19:37554782-37594792	0.0003159	3.62793	0.057	1.03097	0.545344	3.57396	0.059	MISS_REVEL0_5	MAF_01	27
ENST00000688720	20	47656197	47786616	ENSG00000196562	NM_001387048.1	3808	SULF2	2613	chr20:47656197-47786616	0.0044226	2.76044	0.097	-0.276364	0.146389	3.56408	0.059	MISS_REVEL0_5	MAF_01	378
ENST00000086933	22	19146993	19150292	ENSG00000063515	NM_005315.2	2625	GSC2	618	chr22:19146993-19150292	0.0004563	2.87776	0.09	0.855877	0.453901	3.55551	0.059	MISS_REVEL0_5	MAF_01	39
ENST00000326739	3	49024325	49029447	ENSG00000178035	NM_000884.3	1651	IMPDH2	1545	chr3:49024325-49029447	0.000725401	3.23523	0.072	0.678551	0.359568	3.56125	0.059	MISS_REVEL0_7	MAF_01	62
ENST00000420433	4	56647988	56681899	ENSG00000171476	NM_032495.6	1123	HOPX	276	chr4:56647988-56681899	0.0012519	2.87748	0.09	-0.51651	0.274038	3.55252	0.059	MISS_REVEL0_5	MAF_01	107
ENST00000507544	4	73052362	73069755	ENSG00000163626	NM_001297732.2	6824	COX18	1005	chr4:73052362-73069755	0.000573301	3.23238	0.072	-0.764055	0.404603	3.56607	0.059	MISS_REVEL0_7	MAF_01	49
ENST00000333845	6	32164595	32168281	ENSG00000241404	NM_030652.4	1298	EGFL8	882	chr6:32164595-32168281	0.000982801	3.28166	0.07	0.583278	0.30942	3.55348	0.059	MISS_REVEL0_7	MAF_01	84
ENST00000421351	6	138088505	138107419	ENSG00000112378	NM_022121.5	4198	PERP	582	chr6:138088505-138107419	0.0001755	3.29965	0.069	1.37979	0.731552	3.55742	0.059	MISS_REVEL0_7	MAF_01	15
ENST00000449309	7	99546300	99558536	ENSG00000221909	NM_145111.4	2468	FAM200A	1722	chr7:99546300-99558536	0.0001755	2.81723	0.093	1.38287	0.731409	3.57472	0.059	MISS_REVEL0_5	MAF_01	15
ENST00000397541	7	141708353	141731271	ENSG00000214102	NM_001105558.1	3061	WEE2	1704	chr7:141708353-141731271	0.0002691	3.20427	0.073	1.11672	0.590689	3.57414	0.059	HC_PTV	MAF_01	23
ENST00000679463	8	22156913	22164479	ENSG00000168484	NM_001317778.2	839	SFTPC	576	chr8:22156913-22164479	0.0004212	4.38649	0.036	0.892326	0.472079	3.57287	0.059	MISS_REVEL0_7	MAF_01	36
ENST00000377044	9	71683366	71816690	ENSG00000135048	NM_013390.3	6152	CEMIP2	4152	chr9:71683366-71816690	0.000830701	2.81765	0.093	-0.635861	0.336421	3.57239	0.059	MISS_REVEL0_7	MAF_01	71
ENST00000361835	1	157513377	157552515	ENSG00000143297	NM_031281.3	5385	FCRL5	2934	chr1:157513377-157552515	0.0002223	4.14967	0.042	1.22041	0.648615	3.54025	0.06	HC_PTV	MAF_01	19
ENST00000317121	11	5736448	5738523	ENSG00000181023	NM_001005180.3	2076	OR56B1	975	chr11:5736448-5738523	0.000503101	3.45247	0.063	-0.812794	0.431886	3.54179	0.06	HC_PTV	MAF_01	43
ENST00000616080	11	45847118	45883248	ENSG00000121671	NM_021117.5	4131	CRY2	1782	chr11:45847118-45883248	0.000585001	2.93237	0.087	0.753237	0.400446	3.53813	0.06	MISS_REVEL0_5	MAF_01	50
ENST00000682272	12	112160188	112382439	ENSG00000173064	NM_001388303.1	15752	HECTD4	13257	chr12:112160188-112382439	0.0004797	4.15156	0.042	-0.831089	0.442079	3.53424	0.06	MISS_REVEL0_5	MAF_01	41
ENST00000392583	12	112978395	113011723	ENSG00000111335	NM_002535.3	4622	OAS2	2064	chr12:112978395-113011723	0.0002574	4.35439	0.037	1.13735	0.603691	3.54946	0.06	HC_PTV	MAF_01	22
ENST00000349847	13	77535674	77645263	ENSG00000136155	NM_144777.3	3194	SCEL	2067	chr13:77535674-77645263	0.0004797	3.55934	0.059	0.832936	0.442904	3.53675	0.06	MISS_REVEL0_5	MAF_01	41
ENST00000652337	14	64388031	64463457	ENSG00000100714	NM_005956.4	3154	MTHFD1	2808	chr14:64388031-64463457	0.0015912	3.24973	0.071	0.456962	0.243195	3.53063	0.06	MISS_REVEL0_5	MAF_01	136
ENST00000396410	16	14974591	15139339	ENSG00000179889	NM_015027.4	4598	PDXDC1	2367	chr16:14974591-15139339	0.0004797	4.42695	0.035	0.831941	0.442438	3.53573	0.06	MISS_REVEL0_5	MAF_01	41
ENST00000331849	16	20409534	20441336	ENSG00000183549	NM_017888.3	2796	ACSM5	1740	chr16:20409534-20441336	0.0003861	2.67496	0.1	0.928956	0.493161	3.54824	0.06	MISS_REVEL0_7	MAF_01	33
ENST00000217740	18	32018825	32073219	ENSG00000101695	NM_017831.4	5573	RNF125	699	chr18:32018825-32073219	0.000678601	3.30431	0.069	-0.700511	0.372475	3.53701	0.06	MISS_REVEL0_5	MAF_01	58
ENST00000264828	19	9959561	10010504	ENSG00000080573	NM_015719.4	6207	COL5A3	5238	chr19:9959561-10010504	0.0017433	4.08653	0.043	-0.437547	0.232441	3.54345	0.06	MISS_REVEL0_7	MAF_01	149
ENST00000326019	2	27663426	27695366	ENSG00000163798	NM_018158.3	2541	SLC4A1AP	2229	chr2:27663426-27695366	0.000620101	3.26626	0.071	-0.730962	0.388704	3.53632	0.06	MISS_REVEL0_5	MAF_01	53
ENST00000337130	2	63840952	63891562	ENSG00000169764	NM_006759.4	2150	UGP2	1527	chr2:63840952-63891562	0.0003159	3.21232	0.073	1.0235	0.544517	3.53306	0.06	MISS_REVEL0_5	MAF_01	27
ENST00000264162	2	135787850	135837184	ENSG00000115850	NM_002299.4	6273	LCT	5784	chr2:135787850-135837184	0.0001872	4.10627	0.043	1.32977	0.707055	3.53707	0.06	MISS_REVEL0_7	MAF_01	16
ENST00000260952	2	189661385	189670831	ENSG00000138381	NM_019048.4	2411	ASNSD1	1932	chr2:189661385-189670831	0.000924301	3.79184	0.052	0.598247	0.318504	3.52803	0.06	MISS_REVEL0_5	MAF_01	79
ENST00000337227	20	18486540	18497225	ENSG00000089050	NM_006606.3	3843	RBBP9	561	chr20:18486540-18497225	0.0001989	3.50237	0.061	-1.29205	0.687243	3.53457	0.06	HC_PTV	MAF_01	17
ENST00000464295	3	120164645	120285222	ENSG00000175697	NM_153002.3	4573	GPR156	2445	chr3:120164645-120285222	0.0010647	4.4925	0.034	0.558722	0.296837	3.54287	0.06	MISS_REVEL0_5	MAF_01	91
ENST00000296271	3	129528639	129535344	ENSG00000163914	NM_000539.3	2768	RHO	1047	chr3:129528639-129535344	0.0010296	4.12601	0.042	-0.56752	0.30184	3.53516	0.06	MISS_REVEL0_5	MAF_01	88
ENST00000264424	4	155758992	155807811	ENSG00000061918	NM_000857.5	3382	GUCY1B1	1860	chr4:155758992-155807811	0.000514801	4.78323	0.029	0.802707	0.427409	3.52716	0.06	MISS_REVEL0_5	MAF_01	44
ENST00000358746	5	95461755	95555050	ENSG00000198677	NM_014639.4	5677	TTC37	4695	chr5:95461755-95555050	0.0013338	4.31007	0.038	0.500178	0.265599	3.54647	0.06	MISS_REVEL0_5	MAF_01	114
ENST00000333845	6	32164595	32168281	ENSG00000241404	NM_030652.4	1298	EGFL8	882	chr6:32164595-32168281	0.0011349	3.12449	0.077	0.541572	0.28798	3.53662	0.06	MISS_REVEL0_5	MAF_01	97
ENST00000402938	6	89254464	89315299	ENSG00000111886	NM_002043.5	4738	GABRR2	1398	chr6:89254464-89315299	0.0003159	4.20008	0.04	-1.02504	0.545308	3.53341	0.06	HC_PTV	MAF_01	27
ENST00000333149	7	73312536	73328082	ENSG00000146755	NM_178125.3	2050	TRIM50	1464	chr7:73312536-73328082	0.0003159	3.49516	0.062	-1.02531	0.545078	3.53827	0.06	MISS_REVEL0_5	MAF_01	27
ENST00000297135	7	107201372	107564261	ENSG00000164597	NM_006348.5	4658	COG5	2490	chr7:107201372-107564261	0.0013104	2.61149	0.11	-0.504197	0.267926	3.54138	0.06	MISS_REVEL0_5	MAF_01	112
ENST00000160373	7	117710651	117874139	ENSG00000077063	NM_033427.3	5904	CTTNBP2	4992	chr7:117710651-117874139	0.000351	4.35282	0.037	0.971547	0.51717	3.52907	0.06	HC_PTV	MAF_01	30
ENST00000374793	9	104094260	104141419	ENSG00000136824	NM_006444.3	5928	SMC2	3594	chr9:104094260-104141419	0.0021996	4.00662	0.045	-0.389551	0.207096	3.53823	0.06	MISS_REVEL0_5	MAF_01	188
ENST00000378756	1	1512162	1534685	ENSG00000197785	NM_001170535.3	2481	ATAD3A	1761	chr1:1512162-1534685	0.0010179	2.73247	0.098	-0.568581	0.303336	3.51348	0.061	MISS_REVEL0_7	MAF_01	87
ENST00000375847	1	15526813	15592379	ENSG00000116138	NM_015291.4	6034	DNAJC16	2349	chr1:15526813-15592379	0.000351	2.80261	0.094	-0.966767	0.516333	3.50577	0.061	MISS_REVEL0_5	MAF_01	30
ENST00000451429	1	26234200	26278808	ENSG00000130695	NM_001319944.2	3934	CEP85	2286	chr1:26234200-26278808	0.0004446	3.36739	0.066	-0.858039	0.458777	3.49793	0.061	HC_PTV	MAF_01	38
ENST00000261448	1	115700021	115768714	ENSG00000118729	NM_001232.4	2593	CASQ2	1200	chr1:115700021-115768714	0.0014625	2.56687	0.11	0.473632	0.253207	3.49888	0.061	MISS_REVEL0_5	MAF_01	125
ENST00000367109	1	206635536	206684419	ENSG00000143479	NM_003582.4	8128	DYRK3	1767	chr1:206635536-206684419	0.0004095	3.21424	0.073	0.894721	0.477868	3.50558	0.061	MISS_REVEL0_5	MAF_01	35
ENST00000308105	1	244352635	244389663	ENSG00000173728	NM_001012970.3	1151	C1orf100	444	chr1:244352635-244389663	0.0002457	3.31504	0.069	-1.15458	0.617249	3.49886	0.061	HC_PTV	MAF_01	21
ENST00000357321	10	73110375	73131828	ENSG00000166321	NM_015901.6	2101	NUDT13	1059	chr10:73110375-73131828	0.0003159	3.73051	0.053	1.021	0.545071	3.5087	0.061	MISS_REVEL0_5	MAF_01	27
ENST00000396553	11	10308313	10507579	ENSG00000133805	NM_001025389.2	4189	AMPD3	2304	chr11:10308313-10507579	0.0021996	3.0216	0.082	0.387125	0.206885	3.50141	0.061	MISS_REVEL0_5	MAF_01	188
ENST00000527043	11	67006778	67050863	ENSG00000173227	NM_177963.4	3722	SYT12	1266	chr11:67006778-67050863	0.0001755	2.3579	0.12	1.37068	0.730824	3.51758	0.061	HC_PTV	MAF_01	15
ENST00000503566	11	119190250	119196769	ENSG00000248712	NM_001145018.3	734	CCDC153	633	chr11:119190250-119196769	0.000561601	4.07622	0.043	-0.765182	0.408817	3.50326	0.061	HC_PTV	MAF_01	48
ENST00000337929	16	27402174	27452042	ENSG00000103522	NM_181078.3	4837	IL21R	1617	chr16:27402174-27452042	0.000643501	4.74268	0.029	-0.715302	0.382154	3.50349	0.061	MISS_REVEL0_5	MAF_01	55
ENST00000358933	16	67873052	67884499	ENSG00000038358	NM_014329.5	4767	EDC4	4206	chr16:67873052-67884499	0.0001989	3.98815	0.046	1.28913	0.686914	3.52201	0.061	MISS_REVEL0_5	MAF_01	17
ENST00000591022	17	42667914	42676994	ENSG00000068137	NM_024927.5	3026	PLEKHH3	2382	chr17:42667914-42676994	0.0003276	5.0709	0.024	-1.00447	0.535164	3.52293	0.061	HC_PTV	MAF_01	28
ENST00000225275	17	58269855	58280935	ENSG00000005381	NM_000250.2	3216	MPO	2238	chr17:58269855-58280935	0.0014391	3.71363	0.054	0.478833	0.255644	3.5083	0.061	MISS_REVEL0_7	MAF_01	123
ENST00000270645	19	49528003	49546962	ENSG00000142552	NM_020650.3	1469	RCN3	987	chr19:49528003-49546962	0.000585001	4.47525	0.034	0.752301	0.400813	3.52289	0.061	MISS_REVEL0_5	MAF_01	50
ENST00000291707	19	51491227	51501800	ENSG00000254521	NM_053003.4	2269	SIGLEC12	1788	chr19:51491227-51501800	0.000702001	4.36051	0.037	0.686522	0.366001	3.5184	0.061	HC_PTV	MAF_01	60
ENST00000340369	3	39183210	39192596	ENSG00000168334	NM_194293.4	6461	XIRP1	5532	chr3:39183210-39192596	0.000538201	4.64022	0.031	0.781578	0.417283	3.50819	0.061	MISS_REVEL0_5	MAF_01	46
ENST00000462833	3	123282296	123449090	ENSG00000173175	NM_183357.3	6643	ADCY5	3786	chr3:123282296-123449090	0.0003978	3.40397	0.065	-0.90886	0.4854	3.50586	0.061	MISS_REVEL0_7	MAF_01	34
ENST00000395184	4	85475150	86002668	ENSG00000138639	NM_001025616.3	4621	ARHGAP24	2247	chr4:85475150-86002668	0.000514801	3.12312	0.077	-0.799132	0.427072	3.50134	0.061	MISS_REVEL0_5	MAF_01	44
ENST00000440940	5	7851186	7906025	ENSG00000124275	NM_002454.3	3245	MTRR	2097	chr5:7851186-7906025	0.000503101	4.13139	0.042	0.810648	0.43193	3.52239	0.061	HC_PTV	MAF_01	43
ENST00000506684	5	138083990	138092365	ENSG00000061492	NM_001300939.2	1673	WNT8A	1110	chr5:138083990-138092365	0.000912601	2.62719	0.11	0.601285	0.320859	3.51181	0.061	MISS_REVEL0_5	MAF_01	78
ENST00000449742	6	30151943	30161211	ENSG00000204613	NM_006778.4	3825	TRIM10	1446	chr6:30151943-30161211	0.0004563	1.93391	0.16	-0.849469	0.453953	3.50165	0.061	HC_PTV	MAF_01	39
ENST00000334379	6	125986479	126203817	ENSG00000066651	NM_001031712.3	1843	TRMT11	1392	chr6:125986479-126203817	0.0002574	3.19033	0.074	-1.13142	0.604194	3.50666	0.061	MISS_REVEL0_7	MAF_01	22
ENST00000284136	7	84995553	85187056	ENSG00000153993	NM_001384900.1	6772	SEMA3D	2334	chr7:84995553-85187056	0.0002457	2.95695	0.086	1.15808	0.617958	3.51204	0.061	HC_PTV	MAF_01	21
ENST00000375234	9	96639577	96655317	ENSG00000158122	NM_153698.2	2899	PRXL2C	681	chr9:96639577-96655317	0.0015444	3.15437	0.076	-0.463298	0.247065	3.51641	0.061	MISS_REVEL0_5	MAF_01	132
ENST00000374736	9	104781006	104928155	ENSG00000165029	NM_005502.4	10408	ABCA1	6786	chr9:104781006-104928155	0.000526501	3.34927	0.067	-0.790146	0.422467	3.49807	0.061	HC_PTV	MAF_01	45
ENST00000374222	1	26281328	26318363	ENSG00000158062	NM_001389556.1	1660	UBXN11	1563	chr1:26281328-26318363	0.000713701	3.02129	0.082	-0.675366	0.362261	3.47564	0.062	HC_PTV	MAF_01	61
ENST00000356708	10	7788147	7807815	ENSG00000165629	NM_001001973.3	1101	ATP5F1C	897	chr10:7788147-7807815	0.0002691	2.80837	0.094	1.10077	0.590675	3.4729	0.062	MISS_REVEL0_5	MAF_01	23
ENST00000308064	11	45647689	45665622	ENSG00000175264	NM_003654.6	3906	CHST1	1236	chr11:45647689-45665622	0.0001755	3.4075	0.065	1.3657	0.730941	3.49099	0.062	MISS_REVEL0_7	MAF_01	15
ENST00000261349	12	12116025	12267044	ENSG00000070018	NM_002336.3	10252	LRP6	4842	chr12:12116025-12267044	0.0037557	2.87905	0.09	0.296002	0.158631	3.48187	0.062	MISS_REVEL0_7	MAF_01	321
ENST00000301072	12	49188736	49274600	ENSG00000167553	NM_032704.5	2823	TUBA1C	1350	chr12:49188736-49274600	0.000538201	3.56371	0.059	0.778036	0.417618	3.47089	0.062	MISS_REVEL0_7	MAF_01	46
ENST00000381655	13	25371974	26025851	ENSG00000132932	NM_016529.6	9672	ATP8A2	3567	chr13:25371974-26025851	0.0025155	3.50749	0.061	-0.361987	0.193774	3.48977	0.062	MISS_REVEL0_5	MAF_01	215
ENST00000267415	14	24238286	24242663	ENSG00000092330	NM_001099274.3	1801	TINF2	1356	chr14:24238286-24242663	0.000573301	5.63189	0.018	0.757035	0.404956	3.49475	0.062	MISS_REVEL0_5	MAF_01	49
ENST00000356056	15	71822291	72118577	ENSG00000066933	NM_006901.4	12478	MYO9A	7647	chr15:71822291-72118577	0.001053	2.56259	0.11	0.558424	0.299007	3.4879	0.062	MISS_REVEL0_7	MAF_01	90
ENST00000219320	16	58665109	58684770	ENSG00000103042	NM_018231.3	4058	SLC38A7	1389	chr16:58665109-58684770	0.0002106	2.90271	0.088	1.24609	0.667508	3.48485	0.062	MISS_REVEL0_5	MAF_01	18
ENST00000344595	17	2303383	2325260	ENSG00000167720	NM_021947.3	2482	SRR	1023	chr17:2303383-2325260	0.000760501	2.61709	0.11	-0.656719	0.351384	3.49297	0.062	MISS_REVEL0_7	MAF_01	65
ENST00000396463	17	7686071	7703502	ENSG00000141499	NM_001143992.2	1749	WRAP53	1647	chr17:7686071-7703502	0.0003861	3.36327	0.067	0.919235	0.493048	3.47596	0.062	MISS_REVEL0_5	MAF_01	33
ENST00000304222	17	15945130	15975746	ENSG00000170425	NM_000676.4	1522	ADORA2B	999	chr17:15945130-15975746	0.0011232	3.8742	0.049	-0.539969	0.28933	3.48298	0.062	MISS_REVEL0_5	MAF_01	96
ENST00000335552	17	40766238	40772201	ENSG00000186393	NM_181539.5	1772	KRT26	1407	chr17:40766238-40772201	0.0004914	2.3417	0.13	0.814916	0.437178	3.47463	0.062	HC_PTV	MAF_01	42
ENST00000307078	17	65528563	65561648	ENSG00000168646	NM_004655.4	4260	AXIN2	2532	chr17:65528563-65561648	0.000620101	2.82034	0.093	0.726107	0.389217	3.48031	0.062	MISS_REVEL0_5	MAF_01	53
ENST00000382771	18	63476958	63505085	ENSG00000206075	NM_002639.5	2586	SERPINB5	1128	chr18:63476958-63505085	0.000351	4.28099	0.039	-0.967287	0.517776	3.49001	0.062	MISS_REVEL0_7	MAF_01	30
ENST00000612078	19	15615218	15630639	ENSG00000186526	NM_007253.4	2908	CYP4F8	1563	chr19:15615218-15630639	0.000234	3.14842	0.076	1.18428	0.633622	3.49337	0.062	MISS_REVEL0_7	MAF_01	20
ENST00000413299	19	55528611	55537133	ENSG00000187550	NM_001370096.2	2251	SBK2	1047	chr19:55528611-55537133	0.0002223	3.95028	0.047	1.21319	0.650121	3.48233	0.062	MISS_REVEL0_5	MAF_01	19
ENST00000379509	2	30447226	30644225	ENSG00000172954	NM_001002257.3	4879	LCLAT1	1131	chr2:30447226-30644225	0.000912601	3.14711	0.076	-0.598015	0.320506	3.48138	0.062	MISS_REVEL0_5	MAF_01	78
ENST00000306324	2	176151550	176153226	ENSG00000170166	NM_014621.3	1136	HOXD4	768	chr2:176151550-176153226	0.0003978	2.12791	0.14	-0.907337	0.485299	3.49558	0.062	MISS_REVEL0_5	MAF_01	34
ENST00000452346	3	112034736	112081269	ENSG00000176040	NM_001395507.1	2827	TMPRSS7	2532	chr3:112034736-112081269	0.0004212	3.36017	0.067	-0.879798	0.471634	3.4798	0.062	MISS_REVEL0_7	MAF_01	36
ENST00000311127	3	124965710	125055997	ENSG00000173706	NM_020733.2	9195	HEG1	4146	chr3:124965710-125055997	0.000795601	3.69614	0.055	-0.640008	0.343358	3.47439	0.062	MISS_REVEL0_5	MAF_01	68
ENST00000283916	4	67820876	67884002	ENSG00000153802	NM_004262.3	2787	TMPRSS11D	1257	chr4:67820876-67884002	0.0015912	2.69032	0.1	0.453662	0.243246	3.47836	0.062	MISS_REVEL0_5	MAF_01	136
ENST00000359593	7	100101549	100110345	ENSG00000221838	NM_004722.4	3591	AP4M1	1362	chr7:100101549-100110345	0.0002925	3.10723	0.078	-1.05934	0.566675	3.49466	0.062	HC_PTV	MAF_01	25
ENST00000465647	7	103099776	103149560	ENSG00000161048	NM_001122838.3	5140	NAPEPLD	1182	chr7:103099776-103149560	0.000526501	3.14149	0.076	0.788927	0.42236	3.48907	0.062	MISS_REVEL0_5	MAF_01	45
ENST00000403528	1	31617686	31632518	ENSG00000121764	NM_001525.3	2307	HCRTR1	1278	chr1:31617686-31632518	0.000573301	3.6841	0.055	-0.750442	0.404105	3.44862	0.063	MISS_REVEL0_5	MAF_01	49
ENST00000373658	1	31727117	31764893	ENSG00000121753	NM_001364857.2	5708	ADGRB2	4758	chr1:31727117-31764893	0.0003393	3.20794	0.073	0.975038	0.525347	3.4447	0.063	MISS_REVEL0_7	MAF_01	29
ENST00000334011	10	72893584	72933036	ENSG00000138315	NM_152635.3	2210	OIT3	1638	chr10:72893584-72933036	0.0016965	3.4148	0.065	-0.437795	0.23555	3.45441	0.063	MISS_REVEL0_5	MAF_01	145
ENST00000542569	10	75099586	75182123	ENSG00000156671	NM_001174156.2	6761	SAMD8	1248	chr10:75099586-75182123	0.0002223	3.54485	0.06	-1.20637	0.649497	3.44987	0.063	MISS_REVEL0_5	MAF_01	19
ENST00000371818	10	89327307	89377473	ENSG00000119917	NM_001549.6	2390	IFIT3	1473	chr10:89327307-89377473	0.0004095	3.24094	0.072	-0.890243	0.478852	3.45633	0.063	MISS_REVEL0_7	MAF_01	35
ENST00000418030	14	24318349	24335093	ENSG00000129467	NM_001198568.2	3710	ADCY4	3234	chr14:24318349-24335093	0.0020826	2.81075	0.094	-0.394865	0.212707	3.44615	0.063	MISS_REVEL0_5	MAF_01	178
ENST00000329597	14	94561442	94593118	ENSG00000188488	NM_000624.6	2278	SERPINA5	1221	chr14:94561442-94593118	0.0003978	2.40286	0.12	0.904055	0.485894	3.46185	0.063	MISS_REVEL0_7	MAF_01	34
ENST00000579760	17	79022814	79049788	ENSG00000173918	NM_030968.5	2886	C1QTNF1	846	chr17:79022814-79049788	0.0010764	2.70525	0.1	0.548882	0.295437	3.45166	0.063	MISS_REVEL0_5	MAF_01	92
ENST00000246551	19	35902529	35904377	ENSG00000126264	NM_014266.4	564	HCST	282	chr19:35902529-35904377	0.000912601	2.42203	0.12	-0.597245	0.321075	3.46012	0.063	MISS_REVEL0_7	MAF_01	78
ENST00000270233	19	44809071	44821421	ENSG00000187244	NM_005581.5	2409	BCAM	1887	chr19:44809071-44821421	0.000585001	3.72486	0.054	-0.745157	0.400762	3.45719	0.063	MISS_REVEL0_5	MAF_01	50
ENST00000687789	19	58228594	58277495	ENSG00000198131	NM_014480.4	3302	ZNF544	2148	chr19:58228594-58277495	0.0003276	3.70464	0.054	-0.996152	0.535852	3.4559	0.063	HC_PTV	MAF_01	28
ENST00000651242	2	26308173	26346817	ENSG00000173567	NM_001321971.2	4481	ADGRF3	3015	chr2:26308173-26346817	0.000573301	3.06798	0.08	0.75155	0.404315	3.45522	0.063	MISS_REVEL0_5	MAF_01	49
ENST00000314797	3	129249606	129277773	ENSG00000181789	NM_016128.4	3078	COPG1	2625	chr3:129249606-129277773	0.0002457	3.52253	0.061	1.14933	0.617317	3.46639	0.063	MISS_REVEL0_7	MAF_01	21
ENST00000265112	5	33440696	33468091	ENSG00000113407	NM_152295.5	2672	TARS1	2172	chr5:33440696-33468091	0.0015678	3.51279	0.061	-0.454955	0.244994	3.44846	0.063	MISS_REVEL0_5	MAF_01	134
ENST00000445877	9	83980798	84004074	ENSG00000178966	NM_001358291.2	3300	RMI1	1878	chr9:83980798-84004074	0.000596701	3.51625	0.061	-0.736973	0.396942	3.44707	0.063	MISS_REVEL0_5	MAF_01	51
ENST00000302708	11	43880811	43920274	ENSG00000166199	NM_139178.4	1544	ALKBH3	861	chr11:43880811-43920274	0.0001989	3.02564	0.082	-1.27218	0.686471	3.43439	0.064	MISS_REVEL0_7	MAF_01	17
ENST00000538490	11	47586678	47589194	ENSG00000196666	NM_001164379.3	1403	FAM180B	552	chr11:47586678-47589194	0.000655201	3.20889	0.073	0.702274	0.378531	3.44199	0.064	HC_PTV	MAF_01	56
ENST00000266546	12	7129698	7158945	ENSG00000139182	NM_014718.4	4013	CLSTN3	2871	chr12:7129698-7158945	0.0001755	2.58216	0.11	1.35161	0.730847	3.42019	0.064	HC_PTV	MAF_01	15
ENST00000267101	12	56076799	56103505	ENSG00000065361	NM_001982.4	5615	ERBB3	4029	chr12:56076799-56103505	0.0017433	4.13677	0.042	0.429936	0.2323	3.42539	0.064	MISS_REVEL0_5	MAF_01	149
ENST00000288840	15	66702236	66782849	ENSG00000137834	NM_005585.5	3828	SMAD6	1491	chr15:66702236-66782849	0.000854101	3.51399	0.061	0.613653	0.331887	3.41873	0.064	MISS_REVEL0_7	MAF_01	73
ENST00000378247	16	89818179	89871319	ENSG00000204991	NM_032451.2	3268	SPIRE2	2145	chr16:89818179-89871319	0.000737101	3.25107	0.071	-0.662385	0.356958	3.44339	0.064	MISS_REVEL0_5	MAF_01	63
ENST00000309352	17	75898644	75905093	ENSG00000204316	NM_032478.4	1358	MRPL38	1143	chr17:75898644-75905093	0.0002691	2.8652	0.091	1.09512	0.590413	3.44043	0.064	MISS_REVEL0_5	MAF_01	23
ENST00000579760	17	79022814	79049788	ENSG00000173918	NM_030968.5	2886	C1QTNF1	846	chr17:79022814-79049788	0.000538201	2.09833	0.15	0.772909	0.417635	3.42502	0.064	MISS_REVEL0_7	MAF_01	46
ENST00000258385	2	232525993	232536667	ENSG00000135902	NM_000751.3	2962	CHRND	1554	chr2:232525993-232536667	0.0017901	3.28496	0.07	0.424472	0.229034	3.43477	0.064	MISS_REVEL0_7	MAF_01	153
ENST00000300527	21	46098112	46132848	ENSG00000142173	NM_001849.4	3445	COL6A2	3060	chr21:46098112-46132848	0.0030888	3.16006	0.075	0.324118	0.175014	3.42974	0.064	MISS_REVEL0_7	MAF_01	264
ENST00000357599	3	122909082	123028605	ENSG00000082684	NM_001031702.4	4855	SEMA5B	3456	chr3:122909082-123028605	0.0003861	2.99105	0.084	-0.911017	0.492624	3.41997	0.064	MISS_REVEL0_5	MAF_01	33
ENST00000375076	6	32180968	32184322	ENSG00000204305	NM_001136.5	1420	AGER	1215	chr6:32180968-32184322	0.000947701	2.74207	0.098	0.583224	0.315153	3.42474	0.064	HC_PTV	MAF_01	81
ENST00000361069	9	131009174	131094473	ENSG00000050555	NM_006059.4	7455	LAMC3	4728	chr9:131009174-131094473	0.000795601	3.47064	0.062	-0.635999	0.343821	3.42175	0.064	HC_PTV	MAF_01	68
ENST00000378404	1	3021467	3022903	ENSG00000169717	NM_080431.5	1437	ACTRT2	1134	chr1:3021467-3022903	0.000737101	2.87354	0.09	0.656705	0.356458	3.3941	0.065	MISS_REVEL0_7	MAF_01	63
ENST00000319928	1	46607719	46616811	ENSG00000142961	NM_201403.3	2738	MOB3C	651	chr1:46607719-46616811	0.0004563	2.58099	0.11	0.835127	0.452817	3.40142	0.065	MISS_REVEL0_7	MAF_01	39
ENST00000649689	1	173824653	173858808	ENSG00000117593	NM_018122.5	3336	DARS2	1938	chr1:173824653-173858808	0.000807301	4.41667	0.036	-0.627924	0.340492	3.40094	0.065	MISS_REVEL0_7	MAF_01	69
ENST00000016171	10	99710868	99732127	ENSG00000014919	NM_078470.6	5030	COX15	1233	chr10:99710868-99732127	0.000971101	3.79903	0.051	-0.574783	0.311095	3.41368	0.065	MISS_REVEL0_7	MAF_01	83
ENST00000546378	12	53973126	53977643	ENSG00000123388	NM_014212.4	3261	HOXC11	915	chr12:53973126-53977643	0.000573301	2.19923	0.14	-0.747288	0.404665	3.41023	0.065	MISS_REVEL0_5	MAF_01	49
ENST00000228682	12	57459785	57472268	ENSG00000111087	NM_005269.3	3972	GLI1	3321	chr12:57459785-57472268	0.0002106	3.02297	0.082	-1.23243	0.667265	3.41138	0.065	HC_PTV	MAF_01	18
ENST00000426426	12	119593774	119643075	ENSG00000224982	NM_001136534.3	2775	TMEM233	330	chr12:119593774-119643075	0.000573301	3.57388	0.059	-0.746786	0.404587	3.40697	0.065	MISS_REVEL0_5	MAF_01	49
ENST00000349847	13	77535674	77645263	ENSG00000136155	NM_144777.3	3194	SCEL	2067	chr13:77535674-77645263	0.0004797	2.73979	0.098	0.81845	0.44273	3.41748	0.065	HC_PTV	MAF_01	41
ENST00000341590	14	52857268	52952435	ENSG00000073712	NM_006832.3	3286	FERMT2	2043	chr14:52857268-52952435	0.0003042	3.15308	0.076	-1.02622	0.555468	3.41322	0.065	MISS_REVEL0_7	MAF_01	26
ENST00000336735	14	81471547	81533853	ENSG00000071537	NM_005065.6	7919	SEL1L	2385	chr14:81471547-81533853	0.0002925	3.39105	0.066	-1.04385	0.566604	3.39405	0.065	MISS_REVEL0_5	MAF_01	25
ENST00000397609	15	38454127	38487710	ENSG00000171262	NM_173611.4	4388	FAM98B	1302	chr15:38454127-38487710	0.000585001	3.98186	0.046	-0.740421	0.400835	3.41214	0.065	MISS_REVEL0_5	MAF_01	50
ENST00000333202	15	101621444	101652391	ENSG00000184277	NM_078474.3	1395	TM2D3	744	chr15:101621444-101652391	0.0001872	3.16619	0.075	1.30618	0.708781	3.39609	0.065	MISS_REVEL0_7	MAF_01	16
ENST00000397356	16	1795620	1827157	ENSG00000063854	NM_005326.6	2619	HAGH	927	chr16:1795620-1827157	0.0012051	2.71165	0.1	-0.515219	0.279433	3.3996	0.065	MISS_REVEL0_7	MAF_01	103
ENST00000304372	16	67289428	67326760	ENSG00000168676	NM_001100915.3	2952	KCTD19	2781	chr16:67289428-67326760	0.000807301	3.59953	0.058	-0.628806	0.341168	3.39702	0.065	HC_PTV	MAF_01	69
ENST00000348335	17	3860315	3894891	ENSG00000004660	NM_032294.3	3572	CAMKK1	1518	chr17:3860315-3894891	0.0003744	3.2416	0.072	0.923613	0.50064	3.40353	0.065	MISS_REVEL0_5	MAF_01	32
ENST00000584379	17	64147227	64263260	ENSG00000136478	NM_001288732.2	5244	TEX2	3384	chr17:64147227-64263260	0.0004095	3.509	0.061	0.884039	0.478705	3.41042	0.065	MISS_REVEL0_5	MAF_01	35
ENST00000300954	19	1481428	1490752	ENSG00000115257	NM_017573.5	2603	PCSK4	2268	chr19:1481428-1490752	0.0028431	3.55223	0.059	0.336826	0.182257	3.41543	0.065	MISS_REVEL0_5	MAF_01	243
ENST00000246551	19	35902529	35904377	ENSG00000126264	NM_014266.4	564	HCST	282	chr19:35902529-35904377	0.000959401	2.32216	0.13	-0.577065	0.313161	3.39558	0.065	MISS_REVEL0_5	MAF_01	82
ENST00000263354	19	47487637	47515091	ENSG00000105402	NM_003827.4	1662	NAPA	888	chr19:47487637-47515091	0.000503101	3.51804	0.061	0.798649	0.432196	3.41468	0.065	MISS_REVEL0_5	MAF_01	43
ENST00000291971	19	55947832	55988629	ENSG00000179709	NM_176811.2	3934	NLRP8	3147	chr19:55947832-55988629	0.000690301	2.94359	0.086	-0.680393	0.369199	3.39624	0.065	HC_PTV	MAF_01	59
ENST00000243776	2	219538954	219543809	ENSG00000123989	NM_024536.6	3028	CHPF	2328	chr2:219538954-219543809	0.000713701	2.94021	0.086	0.667573	0.362432	3.3927	0.065	MISS_REVEL0_5	MAF_01	61
ENST00000396654	2	223667680	223838027	ENSG00000152056	NM_001039569.2	3986	AP1S3	465	chr2:223667680-223838027	0.0001989	3.77905	0.052	-1.26587	0.686049	3.40459	0.065	MISS_REVEL0_5	MAF_01	17
ENST00000452070	3	9933793	9945413	ENSG00000163703	NM_001077415.3	2196	CRELD1	1263	chr3:9933793-9945413	0.001053	3.59356	0.058	0.550945	0.298489	3.40689	0.065	MISS_REVEL0_7	MAF_01	90
ENST00000310864	3	121769761	121835079	ENSG00000173226	NM_001023570.4	2577	IQCB1	1797	chr3:121769761-121835079	0.0010647	2.5151	0.11	0.547181	0.296804	3.39877	0.065	HC_PTV	MAF_01	91
ENST00000651943	4	150264435	151015727	ENSG00000198589	NM_001364905.1	10148	LRBA	8559	chr4:150264435-151015727	0.0012519	3.46335	0.063	-0.505553	0.273958	3.40537	0.065	MISS_REVEL0_7	MAF_01	107
ENST00000438793	5	102753981	103029730	ENSG00000145730	NM_001177306.2	3990	PAM	2922	chr5:102753981-103029730	0.0002691	3.01143	0.083	1.08784	0.590483	3.39404	0.065	HC_PTV	MAF_01	23
ENST00000522605	5	141359994	141512975	ENSG00000253910	NM_018923.3	4740	PCDHGB2	2796	chr5:141359994-141512975	0.0004914	3.39	0.066	0.807246	0.437058	3.4114	0.065	MISS_REVEL0_7	MAF_01	42
ENST00000275525	7	45888360	45893660	ENSG00000146678	NM_000596.4	1514	IGFBP1	780	chr7:45888360-45893660	0.000760501	2.60728	0.11	0.647522	0.35147	3.39416	0.065	MISS_REVEL0_7	MAF_01	65
ENST00000362057	9	114402080	114505473	ENSG00000095397	NM_015404.4	4070	WHRN	2724	chr9:114402080-114505473	0.0001755	2.71589	0.099	1.35043	0.731543	3.40773	0.065	HC_PTV	MAF_01	15
ENST00000324068	X	111245099	111270483	ENSG00000077274	NM_014289.4	3532	CAPN6	1926	chrX:111245099-111270483	0.000585001	3.1965	0.074	0.741189	0.401036	3.41579	0.065	MISS_REVEL0_7	MAF_01	50
ENST00000376936	1	11066618	11099869	ENSG00000171824	NM_001001998.3	2796	EXOSC10	2658	chr1:11066618-11099869	0.000889201	2.83822	0.092	0.596886	0.324547	3.38242	0.066	MISS_REVEL0_5	MAF_01	76
ENST00000366810	1	226223618	226227060	ENSG00000185155	NM_031944.3	1965	MIXL1	699	chr1:226223618-226227060	0.0002457	3.73349	0.053	-1.13237	0.616889	3.36949	0.066	MISS_REVEL0_5	MAF_01	21
ENST00000380419	10	5393101	5404828	ENSG00000178462	NM_024803.3	1793	TUBAL3	1341	chr10:5393101-5404828	0.0025155	3.85278	0.05	0.356091	0.193533	3.38541	0.066	MISS_REVEL0_5	MAF_01	215
ENST00000164133	11	64917553	64934475	ENSG00000068971	NM_006244.4	2729	PPP2R5B	1494	chr11:64917553-64934475	0.0002574	3.52447	0.06	-1.11157	0.60354	3.39205	0.066	MISS_REVEL0_5	MAF_01	22
ENST00000299164	11	130448645	130476645	ENSG00000166106	NM_139055.4	6006	ADAMTS15	2853	chr11:130448645-130476645	0.000538201	4.17192	0.041	0.767632	0.417658	3.37804	0.066	MISS_REVEL0_7	MAF_01	46
ENST00000282026	13	49628507	49633872	ENSG00000152213	NM_138450.6	3552	ARL11	591	chr13:49628507-49633872	0.000234	2.96649	0.085	-1.16598	0.633786	3.38451	0.066	MISS_REVEL0_5	MAF_01	20
ENST00000258888	15	84817356	84873479	ENSG00000136383	NM_020778.5	10238	ALPK3	5118	chr15:84817356-84873479	0.0011466	3.9278	0.047	0.525965	0.286458	3.37125	0.066	HC_PTV	MAF_01	98
ENST00000356120	16	1978917	1984192	ENSG00000196408	NM_172167.3	1541	NOXO1	1116	chr16:1978917-1984192	0.0002223	2.45076	0.12	-1.19684	0.649838	3.39204	0.066	HC_PTV	MAF_01	19
ENST00000341529	16	66366622	66404784	ENSG00000179776	NM_001795.5	4057	CDH5	2355	chr16:66366622-66404784	0.0001989	2.41168	0.12	-1.26389	0.68686	3.38596	0.066	HC_PTV	MAF_01	17
ENST00000174618	17	2384073	2401104	ENSG00000070444	NM_020310.3	4925	MNT	1749	chr17:2384073-2401104	0.000666901	3.34955	0.067	0.69062	0.375369	3.38502	0.066	MISS_REVEL0_5	MAF_01	57
ENST00000323372	17	28950513	29057216	ENSG00000179761	NM_016518.3	2169	PIPOX	1173	chr17:28950513-29057216	0.000351	2.29667	0.13	0.951936	0.51703	3.38988	0.066	HC_PTV	MAF_01	30
ENST00000355528	17	82752042	82945914	ENSG00000141556	NM_005993.5	7159	TBCD	3579	chr17:82752042-82945914	0.000573301	3.35566	0.067	-0.745101	0.40474	3.38905	0.066	HC_PTV	MAF_01	49
ENST00000683445	3	46921726	46982010	ENSG00000160799	NM_001277074.2	841	CCDC12	501	chr3:46921726-46982010	0.0004095	3.4634	0.063	-0.878643	0.47837	3.37363	0.066	MISS_REVEL0_5	MAF_01	35
ENST00000341893	3	101724593	101770562	ENSG00000182504	NM_024548.4	7672	CEP97	2598	chr3:101724593-101770562	0.0003744	3.09512	0.079	0.919156	0.500182	3.37693	0.066	HC_PTV	MAF_01	32
ENST00000416614	4	2937933	2963406	ENSG00000087269	NM_001291978.2	3556	NOP14	2574	chr4:2937933-2963406	0.0003276	2.74821	0.097	0.982625	0.535189	3.37102	0.066	HC_PTV	MAF_01	28
ENST00000541398	6	138795911	138904070	ENSG00000203734	NM_001077706.3	4507	ECT2L	2715	chr6:138795911-138904070	0.000678601	3.21747	0.073	-0.684249	0.372248	3.37881	0.066	MISS_REVEL0_5	MAF_01	58
ENST00000399429	7	7356203	7535873	ENSG00000215018	NM_001037763.3	4297	COL28A1	3378	chr7:7356203-7535873	0.0011349	3.33427	0.068	-0.529886	0.287818	3.38944	0.066	MISS_REVEL0_7	MAF_01	97
ENST00000287042	8	98426958	98432853	ENSG00000156486	NM_020697.4	5288	KCNS2	1434	chr8:98426958-98432853	0.000690301	3.79387	0.051	0.678921	0.368817	3.38856	0.066	MISS_REVEL0_7	MAF_01	59
ENST00000373542	X	72578814	72714319	ENSG00000067177	NM_002637.4	6286	PHKA1	3672	chrX:72578814-72714319	0.0027729	4.40211	0.036	0.338864	0.18465	3.36785	0.066	MISS_REVEL0_7	MAF_01	237
ENST00000234626	1	91500851	91525764	ENSG00000097046	NM_003503.4	3215	CDC7	1725	chr1:91500851-91525764	0.000234	3.25077	0.071	1.15704	0.632189	3.34966	0.067	HC_PTV	MAF_01	20
ENST00000646139	10	112283400	112305038	ENSG00000119913	NM_058222.3	2900	TECTB	990	chr10:112283400-112305038	0.000877501	4.02668	0.045	0.598917	0.327212	3.35024	0.067	MISS_REVEL0_5	MAF_01	75
ENST00000357134	11	20669551	21575686	ENSG00000165973	NM_006157.5	3235	NELL1	2433	chr11:20669551-21575686	0.0021879	2.81967	0.093	0.37989	0.207432	3.354	0.067	MISS_REVEL0_5	MAF_01	187
ENST00000320934	11	117204337	117232525	ENSG00000160613	NM_004716.4	4197	PCSK7	2358	chr11:117204337-117232525	0.0012987	3.21894	0.073	0.493641	0.269034	3.36674	0.067	MISS_REVEL0_5	MAF_01	111
ENST00000252250	12	52468516	52473805	ENSG00000170465	NM_173086.5	2309	KRT6C	1695	chr12:52468516-52473805	0.000468	2.83239	0.092	0.819795	0.447875	3.3504	0.067	HC_PTV	MAF_01	40
ENST00000279907	12	100028455	100142874	ENSG00000111647	NM_015054.2	5198	UHRF1BP1L	4395	chr12:100028455-100142874	0.0003042	3.44217	0.064	-1.01576	0.555262	3.34647	0.067	MISS_REVEL0_5	MAF_01	26
ENST00000281282	15	57375967	57550717	ENSG00000128849	NM_032866.5	7214	CGNL1	3909	chr15:57375967-57550717	0.0013806	2.79237	0.095	0.478149	0.261196	3.35114	0.067	MISS_REVEL0_5	MAF_01	118
ENST00000571134	17	9771434	9791592	ENSG00000184544	NM_001105571.3	1294	DHRS7C	936	chr17:9771434-9791592	0.0003042	3.98404	0.046	-1.01748	0.555294	3.35741	0.067	MISS_REVEL0_7	MAF_01	26
ENST00000313135	17	82371765	82377458	ENSG00000181408	NM_018949.3	3685	UTS2R	1170	chr17:82371765-82377458	0.0002925	3.48837	0.062	-1.03929	0.56636	3.36736	0.067	MISS_REVEL0_7	MAF_01	25
ENST00000221957	19	4838341	4867694	ENSG00000105355	NM_005817.5	2232	PLIN3	1305	chr19:4838341-4867694	0.0003159	3.22658	0.072	-0.99805	0.545631	3.34585	0.067	HC_PTV	MAF_01	27
ENST00000304636	2	188974373	189012746	ENSG00000168542	NM_000090.4	5490	COL3A1	4401	chr2:188974373-189012746	0.0004563	3.2638	0.071	0.830612	0.453075	3.3609	0.067	MISS_REVEL0_7	MAF_01	39
ENST00000697321	2	218034960	218090584	ENSG00000188282	NM_198483.4	2526	RUFY4	1716	chr2:218034960-218090584	0.000819001	3.78199	0.052	-0.619928	0.338315	3.3577	0.067	MISS_REVEL0_5	MAF_01	70
ENST00000358864	20	2536573	2643580	ENSG00000149488	NM_080751.3	4999	TMC2	2721	chr20:2536573-2643580	0.000725401	2.71249	0.1	-0.658352	0.359995	3.34443	0.067	MISS_REVEL0_7	MAF_01	62
ENST00000677665	20	33666943	33668525	ENSG00000288649	NM_001024675.2	1583	ACTL10	738	chr20:33666943-33668525	0.000690301	3.12494	0.077	0.676712	0.369126	3.36093	0.067	MISS_REVEL0_5	MAF_01	59
ENST00000326047	3	44761721	44873376	ENSG00000163808	NM_020242.3	4760	KIF15	4167	chr3:44761721-44873376	0.000503101	3.63269	0.057	-0.789499	0.431625	3.34573	0.067	MISS_REVEL0_7	MAF_01	43
ENST00000264382	3	164978898	165078496	ENSG00000090402	NM_001041.4	6012	SI	5484	chr3:164978898-165078496	0.0022581	3.77761	0.052	-0.374056	0.204083	3.35938	0.067	HC_PTV	MAF_01	193
ENST00000262999	4	140559431	140568961	ENSG00000109424	NM_021833.5	1621	UCP1	924	chr4:140559431-140568961	0.000830701	4.26116	0.039	-0.616149	0.336257	3.3576	0.067	MISS_REVEL0_7	MAF_01	71
ENST00000264426	4	157204182	157366075	ENSG00000120251	NM_001083619.3	5611	GRIA2	2652	chr4:157204182-157366075	0.0001755	2.31057	0.13	-1.34055	0.730905	3.36389	0.067	MISS_REVEL0_5	MAF_01	15
[truncated: 20,380 more rows]

[truncated: 2 more sheets: ST10 SNP look-ups, ST11 MR]
